# Supplementary material for: DNA methylation in blood—Potential to provide new insights into cell biology
Source: PLoS One. 2020 Nov 4;15(11):e0241367. doi: 10.1371/journal.pone.0241367 (PMC7641429; doi:10.1371/journal.pone.0241367)
Supplement: S1 Table — (CSV) [file pone.0241367.s001.csv]

IlmnID	specific_cell_mean_beta	other_cells_mean_beta	abs_diff	percent_diff	change	CHR	MAPINFO	gene	feature	CellType
cg23244761	0.141098519391158	0.928743004413456	0.787644485022298	78.76	Up	6	161796850	PARK2	Body	CD14
cg26538782	0.143378544721286	0.864654537721525	0.721275993000239	72.13	Up	19	10308540			CD14
cg10480329	0.188026525323303	0.890902362482363	0.702875837159059	70.29	Up	2	27011850	CENPA	Body	CD14
cg19301114	0.109285750358609	0.805442928981597	0.696157178622988	69.62	Up	6	161796785	PARK2	Body	CD14
cg18066690	0.195548687133394	0.889320395462401	0.693771708329007	69.38	Up	8	48344060	KIAA0146	Body	CD14
cg16636767	0.20830841643031	0.893774123929798	0.685465707499488	68.55	Up	11	13694647	FAR1	5'UTR	CD14
cg25898577	0.135021704596795	0.817418647877987	0.682396943281192	68.24	Up	22	22292241	PPM1F	Body	CD14
cg00701951	0.133874351066471	0.812752077926255	0.678877726859784	67.89	Up	10	124228478	HTRA1	Body	CD14
cg23391288	0.208782691499996	0.87792894598917	0.669146254489173	66.91	Up	13	49366203			CD14
cg10624395	0.205480255536036	0.871052329561553	0.665572074025518	66.56	Up	11	110350574			CD14
cg08538581	0.112175379990652	0.77751587170424	0.665340491713588	66.53	Up	1	162500634			CD14
cg00208012	0.179819400607803	0.838808186331401	0.658988785723598	65.9	Up	7	76032544	ZP3; SRCRB4D	5'UTR; Body	CD14
cg07002540	0.145329513834681	0.803616267576528	0.658286753741848	65.83	Up	2	85281128	KCMF1	3'UTR	CD14
cg20641531	0.186606430693057	0.836640005758389	0.650033575065332	65	Up	7	8302731	ICA1	TSS1500	CD14
cg08908131	0.16204789240458	0.809306296002169	0.647258403597589	64.73	Up	10	118706938	KIAA1598	Body	CD14
cg01024962	0.203551886772447	0.849924878776939	0.646372992004492	64.64	Up	14	31389792	STRN3	Body	CD14
cg10278149	0.146300547741371	0.790460906500347	0.644160358758976	64.42	Up	2	208016923	KLF7	Body	CD14
cg08694574	0.186931366839249	0.829731710056464	0.642800343217215	64.28	Up	16	86011615			CD14
cg21459713	0.21660290367714	0.853935649675904	0.637332745998764	63.73	Up	8	623688	ERICH1	Body	CD14
cg02780988	0.160691404805196	0.79715989754244	0.636468492737244	63.65	Up	17	39646994	KRT36	TSS1500	CD14
cg05242065	0.197817951468858	0.83185723999175	0.634039288522892	63.4	Up	2	85060011	C2orf89	Body	CD14
cg02244028	0.21554589983181	0.849154245721226	0.633608345889415	63.36	Up	3	38992200	SCN11A	TSS200	CD14
cg04468741	0.189716682668123	0.823363137608604	0.633646454940481	63.36	Up	11	12181467	MICAL2	5'UTR	CD14
cg13781869	0.253706920751794	0.880603461341263	0.626896540589469	62.69	Up	1	209877614	HSD11B1	5'UTR; TSS1500	CD14
cg04851465	0.242701103918468	0.869464560842176	0.626763456923707	62.68	Up	1	212408609			CD14
cg01110616	0.189242259225691	0.81311045029415	0.623868191068459	62.39	Up	11	32055233			CD14
cg20918393	0.301995563974698	0.925711454780717	0.623715890806019	62.37	Up	20	19867136			CD14
cg22675702	0.17770035087438	0.791290787942041	0.613590437067661	61.36	Up	17	20026062	CYTSB	Body	CD14
cg24365417	0.17204770804115	0.783074018461952	0.611026310420803	61.1	Up	2	178939184	PDE11A	Body	CD14
cg25517015	0.187814580050732	0.797990852965999	0.610176272915267	61.02	Up	19	17584020	SLC27A1	Body	CD14
cg13290254	0.268423449376599	0.875626984860093	0.607203535483495	60.72	Up	12	125197730			CD14
cg04478930	0.235094800175285	0.83755880533146	0.602464005156175	60.25	Up	3	71927912			CD14
cg27366072	0.185965759637271	0.78735611702098	0.601390357383709	60.14	Up	12	12222913	BCL2L14	TSS1500	CD14
cg12192282	0.181355063194566	0.758322448881017	0.57696738568645	57.7	Up	2	143632190			CD14
cg07457727	0.275362654002299	0.851858869394723	0.576496215392424	57.65	Up	8	131451983			CD14
cg16356013	0.254572222440286	0.82279165185226	0.568219429411973	56.82	Up	5	134722079	H2AFY	Body	CD14
cg19015847	0.326841041991917	0.885546392127993	0.558705350136076	55.87	Up	2	40447561	SLC8A1	Body	CD14
cg13313836	0.295054167391236	0.848159586417293	0.553105419026058	55.31	Up	15	60687284	ANXA2	5'UTR; Body	CD14
cg11664417	0.324169347732704	0.876795245461164	0.552625897728459	55.26	Up	5	71883710			CD14
cg07099567	0.236263447136436	0.786253473941574	0.549990026805138	55	Up	14	81780369	STON2	Body	CD14
cg00646216	0.30241444144245	0.851132845248831	0.548718403806381	54.87	Up	16	73210822			CD14
cg22209723	0.358485205359389	0.905311536226865	0.546826330867476	54.68	Up	20	4742450			CD14
cg22056336	0.303174927634162	0.849392248616499	0.546217320982338	54.62	Up	4	40444001	RBM47	5'UTR	CD14
cg26953469	0.313753860916427	0.856804649718114	0.543050788801686	54.31	Up	10	31872296			CD14
cg04764839	0.275355618497291	0.816434714970558	0.541079096473267	54.11	Up	10	18708076	CACNB2	Body	CD14
cg16766036	0.419875227948887	0.94359926736191	0.523724039413023	52.37	Up	13	114800309	RASA3	Body	CD14
cg25765315	0.35256019926683	0.870670743200733	0.518110543933902	51.81	Up	12	92472232			CD14
cg27057036	0.34759906200721	0.863474056407705	0.515874994400495	51.59	Up	8	130997672			CD14
cg22694983	0.331302360338479	0.843378148575719	0.512075788237241	51.21	Up	3	177514999			CD14
cg15310871	0.387573871959164	0.887916687263465	0.500342815304301	50.03	Up	8	20077936	ATP6V1B2	3'UTR	CD14
cg05612654	0.386724296099121	0.879883055178962	0.493158759079841	49.32	Up	6	2375895			CD14
cg12893373	0.378923143374636	0.850667522188218	0.471744378813582	47.17	Up	3	97677056	MINA	Body	CD14
cg17601191	0.382338610285754	0.850624767453034	0.468286157167279	46.83	Up	13	31264764			CD14
cg06601993	0.398712480492258	0.865606140294938	0.466893659802679	46.69	Up	7	80244500	CD36	5'UTR	CD14
cg07328987	0.3859883552795	0.850713915310596	0.464725560031096	46.47	Up	13	47188916	LRCH1	Body	CD14
cg20433382	0.335235813818616	0.794859209779161	0.459623395960545	45.96	Up	6	125331312	RNF217	Body	CD14
cg20212077	0.328236411407077	0.779450422722595	0.451214011315518	45.12	Up	13	68194226			CD14
cg07185664	0.380214530412968	0.829482945390168	0.4492684149772	44.93	Up	17	1412950	INPP5K	Body	CD14
cg00357988	0.398027571355085	0.83597674709759	0.437949175742505	43.79	Up	12	122990019	RSRC2	3'UTR	CD14
cg15450349	0.426969897688001	0.85677761108743	0.429807713399429	42.98	Up	8	42269042			CD14
cg05452742	0.464005715038382	0.892313920357538	0.428308205319156	42.83	Up	11	34070756			CD14
cg10967114	0.470344063685802	0.895328904643218	0.424984840957416	42.5	Up	5	150442668	TNIP1	Body	CD14
cg14872074	0.294565304870005	0.717981454604566	0.42341614973456	42.34	Up	12	52306101	ACVRL1	5'UTR; TSS200	CD14
cg00177203	0.473137543013771	0.89599667980461	0.422859136790839	42.29	Up	1	149901142	MTMR11; SF3B4	Body; TSS1500	CD14
cg21385052	0.491907414540291	0.903879568286889	0.411972153746599	41.2	Up	1	149903249	MTMR11	Body	CD14
cg04977602	0.280444596507371	0.692164424616291	0.41171982810892	41.17	Up	5	35230728	PRLR	1stExon; 5'UTR	CD14
cg08454015	0.416478924447034	0.824220538303943	0.407741613856909	40.77	Up	1	240078452			CD14
cg19380581	0.503561178027167	0.895230813536035	0.391669635508867	39.17	Up	18	43611957	PSTPIP2	Body	CD14
cg03055440	0.440771467876908	0.83077499461615	0.390003526739241	39	Up	11	59950405	MS4A6A	5'UTR	CD14
cg22081096	0.410382261526668	0.796201763250733	0.385819501724065	38.58	Up	17	67137953	ABCA6	1stExon; 5'UTR	CD14
cg04710661	0.456633927446854	0.835553529457999	0.378919602011145	37.89	Up	X	2848381	ARSD	TSS1500	CD14
cg09907068	0.513457672171514	0.87949474602161	0.366037073850096	36.6	Up	2	197159060	HECW2	Body	CD14
cg24446326	0.39284595054441	0.757620055769132	0.364774105224722	36.48	Up	20	19952018	RIN2	Body	CD14
cg02032872	0.51096880198531	0.873830559234475	0.362861757249165	36.29	Up	19	44260537	C19orf61	TSS1500	CD14
cg06165982	0.524080770067933	0.886540850631345	0.362460080563412	36.25	Up	2	240499816			CD14
cg20860642	0.431618444173925	0.792656822604494	0.361038378430569	36.1	Up	X	12883857	TLR7	TSS1500	CD14
cg23497611	0.503761684371557	0.855876688909892	0.352115004538335	35.21	Up	2	37985316			CD14
cg03224812	0.503531126440451	0.850109844451916	0.346578718011465	34.66	Up	12	3807404	EFCAB4B	5'UTR	CD14
cg26338202	0.505657389766214	0.844906113566854	0.339248723800641	33.92	Up	6	163768326			CD14
cg07795766	0.601759622498004	0.937940400532043	0.336180778034039	33.62	Up	22	45608516	C22orf9	Body; TSS200	CD14
cg21935981	0.58525450758073	0.917931664117708	0.332677156536977	33.27	Up	22	45608465	C22orf9	Body; TSS200	CD14
cg01941278	0.504708424303887	0.833620492558791	0.328912068254904	32.89	Up	5	71895997			CD14
cg18010348	0.559761719082788	0.881979724723262	0.322218005640474	32.22	Up	11	129154745			CD14
cg18642425	0.586083627682867	0.907102496209573	0.321018868526706	32.1	Up	7	6465799	DAGLB	Body	CD14
cg20867674	0.478924233780189	0.797667075429695	0.318742841649507	31.87	Up	6	163768411			CD14
cg06694826	0.134463221982725	0.437521255730896	0.303058033748171	30.31	Up	6	15675176			CD14
cg11682858	0.559865732251542	0.8578931672263	0.298027434974758	29.8	Up	11	15822333			CD14
cg18770758	0.605778093724341	0.898388967932224	0.292610874207883	29.26	Up	3	194650099			CD14
cg14375050	0.601899170953882	0.89053492683239	0.288635755878508	28.86	Up	4	108848533			CD14
cg26971423	0.628158049802271	0.89980169856722	0.27164364876495	27.16	Up	15	63785031			CD14
cg27158011	0.59370359210996	0.864955142107293	0.271251549997333	27.13	Up	15	33188759	FMN1	Body	CD14
cg17890233	0.609875287902005	0.876545072925466	0.266669785023461	26.67	Up	7	6465684	DAGLB	Body	CD14
cg12458039	0.702504377056041	0.967019587048833	0.264515209992792	26.45	Up	7	210075	FAM20C	Body	CD14
cg15316734	0.621246807638404	0.881134155701514	0.25988734806311	25.99	Up	12	6657949	IFFO1	Body; 1stExon	CD14
cg20108872	0.639875083503577	0.89976567155183	0.259890588048252	25.99	Up	7	127595297	SND1	Body	CD14
cg16620283	0.667051127886582	0.923257224612163	0.256206096725581	25.62	Up	2	203155849	SNORD11B; NOP58	TSS200; Body	CD14
cg05141695	0.713590856153143	0.965483965314982	0.251893109161839	25.19	Up	6	341180	DUSP22	Body	CD14
cg15929771	0.659867341596345	0.91032232255556	0.250454980959215	25.05	Up	1	12466185	VPS13D	Body	CD14
cg11298524	0.637962278383464	0.883477504023722	0.245515225640258	24.55	Up	10	17118624	CUBN	Body	CD14
cg18231025	0.610785345043601	0.855574880371689	0.244789535328088	24.48	Up	1	59573471			CD14
cg25214561	0.613507900511066	0.856513680832666	0.243005780321601	24.3	Up	3	11494984	ATG7	Body	CD14
cg18405880	0.632791787499066	0.858639141347234	0.225847353848168	22.58	Up	3	63978545	ATXN7	Body	CD14
cg17324671	0.717349103443417	0.940340598785513	0.222991495342096	22.3	Up	2	148404745			CD14
cg14781778	0.647580876898606	0.870144156934969	0.222563280036363	22.26	Up	22	45608692	C22orf9	Body; TSS1500	CD14
cg04934519	0.649162160439373	0.871051575146111	0.221889414706738	22.19	Up	1	185303447			CD14
cg23952578	0.749963819392204	0.969887707541261	0.219923888149057	21.99	Up	1	116371871			CD14
cg08268692	0.696844911237417	0.902406705320128	0.205561794082711	20.56	Up	11	76998832	GDPD4	TSS1500	CD14
cg00383081	0.696391580502072	0.897710162641848	0.201318582139776	20.13	Up	1	182362088	GLUL	TSS1500	CD14
cg12251779	0.633547553553187	0.823371043535171	0.189823489981984	18.98	Up	22	45608440	C22orf9	Body; TSS200	CD14
cg17827328	0.782777134363842	0.970158689210926	0.187381554847084	18.74	Up	1	36817299	STK40	Body	CD14
cg17936145	0.740824389871703	0.921046494938714	0.180222105067011	18.02	Up	10	91067374	IFIT2	3'UTR	CD14
cg16288101	0.696924895227582	0.870071011595693	0.173146116368111	17.31	Up	14	88621538			CD14
cg25458147	0.712566085032352	0.883846478096949	0.171280393064598	17.13	Up	20	1919852	SIRPA	3'UTR	CD14
cg13319841	0.747153524472786	0.910884824975454	0.163731300502668	16.37	Up	20	42282773			CD14
cg06294954	0.715726890572386	0.877028941927595	0.161302051355209	16.13	Up	7	101789639	CUX1	Body	CD14
cg02524336	0.651934900350156	0.789961028613765	0.138026128263609	13.8	Up	5	81708454			CD14
cg06351055	0.778415161461918	0.913012249449323	0.134597087987405	13.46	Up	7	143080652	ZYX	Body	CD14
cg21223341	0.843945475515552	0.976489937096844	0.132544461581292	13.25	Up	9	136653337	VAV2	Body	CD14
cg19716542	0.757170600519811	0.88546668165606	0.12829608113625	12.83	Up	1	52302074	MIR761; NRD1	TSS200; Body	CD14
cg27299526	0.76626825679368	0.880895636233081	0.114627379439401	11.46	Up	12	6657744	IFFO1	Body	CD14
cg20078807	0.799235674216138	0.909063616571062	0.109827942354924	10.98	Up	22	45608713	C22orf9	Body; TSS1500	CD14
cg06400255	0.779502443706816	0.886806286479018	0.107303842772202	10.73	Up	16	30063046	ALDOA	TSS1500	CD14
cg05306029	0.81587390853372	0.920798363351344	0.104924454817624	10.49	Up	2	102117488			CD14
cg13152501	0.805675449233665	0.900867821833333	0.095192372599669	9.52	Up	7	98626398	SMURF1	3'UTR	CD14
cg01498219	0.834211358070457	0.915162855497408	0.080951497426951	8.1	Up	7	2812373	GNA12	Body	CD14
cg17812026	0.964256287588144	0.990645702305063	0.02638941471692	2.64	Up	17	1494379	SLC43A2	Body	CD14
cg02665297	0.079826764567597	0.948914884466882	0.869088119899285	86.91	Up	7	5270984	WIPI2	3'UTR	CD19
cg04828493	0.077586732770646	0.944854406138465	0.867267673367819	86.73	Up	13	111328783	CARS2	Body	CD19
cg25131632	0.072045102249774	0.921809946732264	0.84976484448249	84.98	Up	10	94549040			CD19
cg01024458	0.085977388626364	0.916882538001092	0.830905149374728	83.09	Up	1	8703816	RERE	Body	CD19
cg07721872	0.104690916663518	0.926769049214701	0.822078132551183	82.21	Up	16	87735256	LOC100129637	Body	CD19
cg19276014	0.151610758535452	0.972077082823907	0.820466324288455	82.05	Up	10	133598638			CD19
cg21596498	0.116812088184107	0.920093621863217	0.80328153367911	80.33	Up	19	42618407	POU2F2	Body	CD19
cg14936008	0.120861839306197	0.918049106365673	0.797187267059476	79.72	Up	14	107260014			CD19
cg11661493	0.090230036242389	0.884059411281268	0.793829375038879	79.38	Up	17	74423978	UBE2O	Body	CD19
cg05205074	0.101515734568762	0.894570704421335	0.793054969852573	79.31	Up	14	107259880			CD19
cg04153882	0.124527126122477	0.916577170988277	0.7920500448658	79.21	Up	7	5270928	WIPI2	3'UTR	CD19
cg16210395	0.093619122143638	0.88499871291544	0.791379590771802	79.14	Up	15	57802103	CGNL1	Body	CD19
cg17232476	0.099049545150522	0.889849930754375	0.790800385603853	79.08	Up	11	121440880	SORL1	Body	CD19
cg03248292	0.061237308924451	0.851830180105199	0.790592871180748	79.06	Up	12	92861062			CD19
cg05579731	0.092976452387048	0.880607691279514	0.787631238892466	78.76	Up	11	61648132	FADS3	Body	CD19
cg04838847	0.180354912014159	0.967468606525596	0.787113694511437	78.71	Up	8	110587155	GOLSYN	Body	CD19
cg17679619	0.102990750562614	0.889134818476681	0.786144067914067	78.61	Up	4	74542972			CD19
cg15035590	0.129811936353268	0.915777411006774	0.785965474653506	78.6	Up	3	66437456	LRIG1	Body	CD19
cg17995557	0.093885306667681	0.879923151436389	0.786037844768708	78.6	Up	10	126289971	LHPP	Body	CD19
cg16654610	0.098706708752766	0.879875577022581	0.781168868269815	78.12	Up	4	471390	ZNF721	5'UTR	CD19
cg13356455	0.099959717888934	0.879442838441682	0.779483120552748	77.95	Up	15	25962719	ATP10A	Body	CD19
cg18250453	0.121736994116649	0.899296582118579	0.77755958800193	77.76	Up	8	73924925	TERF1	Body	CD19
cg22212560	0.095400106973949	0.869756575583492	0.774356468609543	77.44	Up	11	65175482	FRMD8	Body	CD19
cg20602300	0.140067775186093	0.910326679643744	0.770258904457652	77.03	Up	15	40846077	C15orf57	3'UTR	CD19
cg12604490	0.109043552609679	0.876579013146578	0.767535460536899	76.75	Up	6	99373813	FBXL4	Body	CD19
cg21743182	0.107914056788876	0.873058097615214	0.765144040826337	76.51	Up	7	90339132	CDK14	Body	CD19
cg00760938	0.103373928559155	0.865777268801936	0.762403340242781	76.24	Up	2	217357159			CD19
cg23683962	0.137081458588142	0.896919157933301	0.759837699345158	75.98	Up	3	24549503			CD19
cg26810157	0.097425209445598	0.856348344027668	0.758923134582071	75.89	Up	15	57579076	TCF12	3'UTR	CD19
cg16148346	0.124960527956664	0.882826226884181	0.757865698927517	75.79	Up	11	58826475			CD19
cg25683989	0.115138205387865	0.87270350715546	0.757565301767595	75.76	Up	12	111124215	HVCN1	5'UTR	CD19
cg26121053	0.202764771447045	0.956172139648853	0.753407368201807	75.34	Up	10	49880599			CD19
cg12976793	0.159266681176518	0.911871982251053	0.752605301074536	75.26	Up	12	96584672			CD19
cg22381248	0.112993166764096	0.865555394960118	0.752562228196022	75.26	Up	1	42003713	HIVEP3	Body	CD19
cg08905753	0.107373060970596	0.859835441732048	0.752462380761453	75.25	Up	6	32783347	HLA-DOB	Body	CD19
cg22905350	0.132343433873416	0.883385609329782	0.751042175456367	75.1	Up	3	27401810	NEK10	5'UTR	CD19
cg06889975	0.124168590235661	0.874941889216679	0.750773298981018	75.08	Up	8	22558722			CD19
cg17123327	0.104627713313578	0.855211260456247	0.750583547142669	75.06	Up	X	9736580			CD19
cg22498365	0.129405682871733	0.879567219431375	0.750161536559642	75.02	Up	17	80829028	TBCD	Body	CD19
cg15348679	0.111091094894434	0.860717164495328	0.749626069600894	74.96	Up	21	45626491			CD19
cg27565966	0.123236248483756	0.872671191426131	0.749434942942375	74.94	Up	16	28943198	CD19	TSS200	CD19
cg07597976	0.071111090600018	0.81967970203573	0.748568611435712	74.86	Up	16	28943019	CD19	TSS1500	CD19
cg19766988	0.154033132185487	0.901943262993111	0.747910130807624	74.79	Up	19	10231711	EIF3G	TSS1500	CD19
cg25469923	0.096377917516325	0.843935433349087	0.747557515832761	74.76	Up	1	4087182			CD19
cg03980424	0.161839092157232	0.906915286376872	0.74507619421964	74.51	Up	10	3526723			CD19
cg19038462	0.163836306719042	0.908040339834712	0.74420403311567	74.42	Up	10	31715394	ZEB1	Body	CD19
cg07558704	0.200857695623084	0.944532355841035	0.743674660217951	74.37	Up	2	73286489	SFXN5	Body	CD19
cg22907103	0.110561924946409	0.853886615938238	0.743324690991829	74.33	Up	11	61124346	CYBASC3	5'UTR; 1stExon; Body	CD19
cg09469986	0.140062781723229	0.881500662786582	0.741437881063353	74.14	Up	13	31017306			CD19
cg15287850	0.113779846329108	0.853095208348565	0.739315362019458	73.93	Up	3	186739599	ST6GAL1	5'UTR; TSS200	CD19
cg03402235	0.143710873456976	0.882872908689464	0.739162035232488	73.92	Up	15	42749336	ZFP106	1stExon	CD19
cg18406852	0.186891764877806	0.92491632683197	0.738024561954164	73.8	Up	2	101010769	CHST10	Body	CD19
cg14331899	0.193221713071115	0.930964632118167	0.737742919047053	73.77	Up	11	61125360	CYBASC3	TSS1500; 5'UTR	CD19
cg00762029	0.188625679985726	0.925631918118228	0.737006238132501	73.7	Up	4	185317438	IRF2	Body	CD19
cg08939052	0.120795012746023	0.855425793391582	0.734630780645559	73.46	Up	1	59491890			CD19
cg10147394	0.11544193961061	0.848314328559517	0.732872388948908	73.29	Up	8	11350297	BLK	TSS1500	CD19
cg02582213	0.153774247788652	0.885141381159424	0.731367133370772	73.14	Up	16	89441654	ANKRD11	5'UTR	CD19
cg26795340	0.10500812149066	0.835557497501035	0.730549376010375	73.05	Up	12	50504814	GPD1; C12orf62	3'UTR; TSS1500	CD19
cg13915752	0.144513895876127	0.871835262852722	0.727321366976595	72.73	Up	6	111132613	CDK19	Body	CD19
cg18590995	0.092333896154716	0.819390289074473	0.727056392919757	72.71	Up	1	226558496	PARP1	Body	CD19
cg23730277	0.169407989881326	0.896303306913867	0.726895317032541	72.69	Up	4	102734752	BANK1	Body; TSS1500	CD19
cg03860768	0.103035336406309	0.827384662940986	0.724349326534677	72.43	Up	8	11351571	BLK	5'UTR; 1stExon	CD19
cg25838060	0.158863941069603	0.883166849974688	0.724302908905085	72.43	Up	7	139932729			CD19
cg16185947	0.117867669249661	0.838921713235581	0.72105404398592	72.11	Up	19	48689918			CD19
cg03337918	0.194895077462477	0.91485964733102	0.719964569868544	72	Up	8	96148290	PLEKHF2	5'UTR	CD19
cg04947949	0.193476150904949	0.910527194058223	0.717051043153274	71.71	Up	10	49892203	WDFY4	TSS1500	CD19
cg19260718	0.15101257934992	0.866563169340308	0.715550589990388	71.56	Up	11	75989014			CD19
cg18664915	0.142172056023985	0.857610195740579	0.715438139716594	71.54	Up	7	1043861	C7orf50	Body	CD19
cg00104562	0.128057538751323	0.841417699451823	0.7133601607005	71.34	Up	19	7767229	FCER2	TSS200	CD19
cg01463110	0.135772017225737	0.846895451559816	0.711123434334079	71.11	Up	Y	14648161			CD19
cg11699517	0.23430351009102	0.945128976735827	0.710825466644806	71.08	Up	17	79419796	BAHCC1	Body	CD19
cg22281206	0.17111692737799	0.881864734636136	0.710747807258146	71.07	Up	22	31522176	INPP5J	Body	CD19
cg13712154	0.139491692216138	0.848964447882184	0.709472755666046	70.95	Up	X	95939171	DIAPH2	TSS1500	CD19
cg00867406	0.249278347431885	0.958352023337591	0.709073675905706	70.91	Up	16	89997889	TUBB3	Body	CD19
cg27058221	0.181330206575389	0.889988594706002	0.708658388130613	70.87	Up	16	14766421	PLA2G10	3'UTR	CD19
cg10667102	0.254008930408771	0.961747577548663	0.707738647139893	70.77	Up	19	1265458			CD19
cg22793142	0.157300416190314	0.864994253524768	0.707693837334453	70.77	Up	1	207995752	LOC148696	Body	CD19
cg07841371	0.196933223285206	0.901455325585111	0.704522102299905	70.45	Up	1	1114912	TTLL10	Body; TSS200	CD19
cg11199827	0.226731099442247	0.930201202728062	0.703470103285816	70.35	Up	10	49881056			CD19
cg20452738	0.176776572902929	0.880058450281495	0.703281877378565	70.33	Up	1	226828650	ITPKB	Body	CD19
cg13823257	0.15530897481554	0.857737260271258	0.702428285455718	70.24	Up	9	35666823			CD19
cg16085171	0.202819263057057	0.904006116809013	0.701186853751956	70.12	Up	12	123569118	PITPNM2	5'UTR	CD19
cg04576021	0.15019574798039	0.848697911700843	0.698502163720452	69.85	Up	6	32784255	HLA-DOB	Body	CD19
cg17774764	0.111053972746948	0.808522643562903	0.697468670815955	69.75	Up	19	50921551	SPIB	TSS1500	CD19
cg08842021	0.166080214301657	0.863209187407855	0.697128973106198	69.71	Up	6	45481731	RUNX2	Body	CD19
cg00227665	0.123960319027665	0.818351749730742	0.694391430703077	69.44	Up	16	87735443	LOC100129637	Body	CD19
cg11375112	0.173669300038109	0.867691529748642	0.694022229710533	69.4	Up	12	11883006	ETV6	Body	CD19
cg14579184	0.140573157050483	0.834513130272174	0.693939973221691	69.39	Up	17	80873365	TBCD	Body	CD19
cg10443421	0.116788366999066	0.810010946573728	0.693222579574663	69.32	Up	16	56644991			CD19
cg12400702	0.218940144311226	0.912004849372512	0.693064705061286	69.31	Up	3	12838781	CAND2	Body	CD19
cg00178728	0.170656538133756	0.862453721298075	0.691797183164319	69.18	Up	4	22516158	GPR125	Body	CD19
cg13103051	0.145507772174853	0.836330088528764	0.690822316353911	69.08	Up	18	44260790	ST8SIA5	Body	CD19
cg02051688	0.179209545267003	0.869729244608287	0.690519699341284	69.05	Up	11	111568985	SIK2	Body	CD19
cg04190888	0.19220375313919	0.881351751098172	0.689147997958981	68.91	Up	10	49879914			CD19
cg26318872	0.218214279542674	0.905102756096027	0.686888476553353	68.69	Up	14	104158729	KLC1	Body	CD19
cg23948703	0.181000642469434	0.866792013517986	0.685791371048553	68.58	Up	17	42928238	EFTUD2	3'UTR	CD19
cg01868869	0.197767909478428	0.88289392469485	0.685126015216422	68.51	Up	14	50866735			CD19
cg17812123	0.231500863294806	0.916645687841079	0.685144824546273	68.51	Up	15	101696922			CD19
cg07836226	0.178040938173156	0.859161672658453	0.681120734485297	68.11	Up	1	8687954	RERE	Body	CD19
cg17622855	0.184301594810983	0.864051981798763	0.67975038698778	67.98	Up	6	157982358	ZDHHC14	Body	CD19
cg18495884	0.171633256353745	0.84893912540904	0.677305869055295	67.73	Up	7	2020099	MAD1L1	Body	CD19
cg11020333	0.264036810891043	0.940781698931552	0.676744888040509	67.67	Up	7	2861855	GNA12	Body	CD19
cg13125224	0.105733305213363	0.78230515124567	0.676571846032308	67.66	Up	6	6587445	LY86; LOC285780	TSS1500; Body	CD19
cg07262620	0.192201324412445	0.8673795941334	0.675178269720955	67.52	Up	2	47982632			CD19
cg15242630	0.160078041560867	0.834612198095592	0.674534156534725	67.45	Up	22	18488478	MICAL3	5'UTR	CD19
cg20604028	0.212838221279872	0.886956092524388	0.674117871244516	67.41	Up	8	29413587			CD19
cg20510988	0.085271056181517	0.759108184952557	0.67383712877104	67.38	Up	6	88851522	CNR1	3'UTR	CD19
cg01591579	0.272731000472253	0.946105006031589	0.673374005559336	67.34	Up	2	234111145	INPP5D	Body	CD19
cg22984894	0.158695732689527	0.832140174353882	0.673444441664354	67.34	Up	10	4163631			CD19
cg03794491	0.234311567349232	0.907501111290081	0.67318954394085	67.32	Up	6	32783387	HLA-DOB	Body	CD19
cg04103645	0.151351831554075	0.823137801717948	0.671785970163874	67.18	Up	13	51898948			CD19
cg00113020	0.235013396803624	0.906641851587475	0.67162845478385	67.16	Up	19	55173482	LILRB4	TSS1500	CD19
cg20943999	0.278822667821151	0.949473654622215	0.670650986801064	67.07	Up	11	85453669	SYTL2	Body	CD19
cg07145038	0.192039773422539	0.862314456530299	0.67027468310776	67.03	Up	5	55374514			CD19
cg17120366	0.258608790341041	0.928594343651396	0.669985553310356	67	Up	10	28571322	MPP7	TSS1500	CD19
cg10443971	0.198257746670187	0.866120511031484	0.667862764361297	66.79	Up	11	47287606	NR1H3	Body	CD19
cg21997986	0.177345986021896	0.845035954641315	0.667689968619418	66.77	Up	4	102745414	BANK1	Body; 5'UTR	CD19
cg02095334	0.140922487309072	0.804742618537367	0.663820131228295	66.38	Up	6	33138108	COL11A2	Body	CD19
cg10168330	0.123541928763713	0.787280464680924	0.663738535917212	66.37	Up	8	27262164	PTK2B	Body	CD19
cg17581870	0.203209756875934	0.866697750600727	0.663487993724793	66.35	Up	7	1062965	C7orf50; MIR339	Body; TSS1500	CD19
cg16325984	0.189791417638934	0.852756728623724	0.66296531098479	66.3	Up	2	240291068	HDAC4	5'UTR	CD19
cg16698623	0.183814774406554	0.845261389119226	0.661446614712672	66.14	Up	10	131412968	MGMT	Body	CD19
cg02585724	0.134137640950054	0.795344953741946	0.661207312791892	66.12	Up	15	81116461	KIAA1199	5'UTR	CD19
cg14102807	0.138558410870728	0.798271344481026	0.659712933610298	65.97	Up	16	28943677	CD19	Body	CD19
cg23344706	0.196579365212332	0.854857067963603	0.658277702751271	65.83	Up	3	172593877			CD19
cg19861842	0.211613595771733	0.868731360137012	0.657117764365279	65.71	Up	8	22855745	RHOBTB2	Body; TSS1500	CD19
cg08961187	0.222121816947485	0.878890867484243	0.656769050536758	65.68	Up	6	37648275	MDGA1	Body	CD19
cg17304531	0.215485681740168	0.871775654624959	0.65628997288479	65.63	Up	3	197401639	MIR922; KIAA0226	TSS200; 3'UTR	CD19
cg26635451	0.23078677604083	0.886298000424766	0.655511224383936	65.55	Up	12	89749142			CD19
cg00770471	0.217768632575338	0.873154826270853	0.655386193695515	65.54	Up	4	39637530	C4orf34	5'UTR	CD19
cg24710951	0.181503749266585	0.836741152140118	0.655237402873533	65.52	Up	6	30656530	KIAA1949; NRM	TSS1500; Body	CD19
cg10729706	0.203925666779034	0.856999949451123	0.653074282672089	65.31	Up	X	118830530			CD19
cg24045212	0.130372749192742	0.78237060442386	0.651997855231118	65.2	Up	7	2020131	MAD1L1	Body	CD19
cg03324175	0.165012956979177	0.816097079654613	0.651084122675436	65.11	Up	11	61124464	CYBASC3	TSS200; 5'UTR; Body	CD19
cg06288355	0.167009970328963	0.817847872353237	0.650837902024275	65.08	Up	11	36589379	RAG1	TSS200	CD19
cg21494075	0.19372759138887	0.84430600986141	0.65057841847254	65.06	Up	11	129817717	PRDM10	TSS1500; Body	CD19
cg26826183	0.196836265010436	0.84733699628645	0.650500731276014	65.05	Up	19	10231701	EIF3G	TSS1500	CD19
cg06372779	0.252953437781995	0.897655796937056	0.644702359155062	64.47	Up	7	24972527	OSBPL3	5'UTR	CD19
cg19149132	0.309770543125896	0.953990810542911	0.644220267417015	64.42	Up	10	130854436			CD19
cg26284388	0.276486735533705	0.919335631973732	0.642848896440028	64.28	Up	10	126289835	LHPP	Body	CD19
cg16411445	0.308749305599689	0.950304638539941	0.641555332940252	64.16	Up	21	40145923	NCRNA00114	TSS1500	CD19
cg04289069	0.236224234666841	0.876224573200172	0.640000338533331	64	Up	10	14968808	DCLRE1C	Body	CD19
cg19931733	0.228239423795543	0.867258281988716	0.639018858193173	63.9	Up	2	30382574	YPEL5	3'UTR	CD19
cg24777505	0.255204259071864	0.894063080651866	0.638858821580002	63.89	Up	17	80829604	TBCD	Body	CD19
cg26946905	0.253505694651938	0.889656498114226	0.636150803462288	63.62	Up	16	89441595	ANKRD11	5'UTR	CD19
cg14508705	0.27806588595893	0.910237181447867	0.632171295488937	63.22	Up	1	172360182	DNM3	Body	CD19
cg13443938	0.122562179072386	0.75464651491772	0.632084335845334	63.21	Up	1	4087214			CD19
cg17983657	0.23448094237172	0.866508398544014	0.632027456172294	63.2	Up	11	64187747			CD19
cg23275914	0.213043855814401	0.844398224171451	0.63135436835705	63.14	Up	1	1114914	TTLL10	Body; TSS200	CD19
cg01758575	0.142787564753839	0.773804761426038	0.631017196672199	63.1	Up	16	28943288	CD19	1stExon; 5'UTR	CD19
cg03730703	0.252069437849179	0.880865362779904	0.628795924930725	62.88	Up	1	160173841	PEA15	TSS1500	CD19
cg03969079	0.328186694698275	0.956463112785731	0.628276418087456	62.83	Up	10	63759909	ARID5B	Body	CD19
cg18749990	0.22914959980799	0.857447466396951	0.628297866588962	62.83	Up	3	35678023			CD19
cg18452449	0.138329213772755	0.764062798998539	0.625733585225784	62.57	Up	3	52260671	TLR9	TSS1500	CD19
cg02393092	0.269460482198489	0.89410564091283	0.624645158714341	62.46	Up	9	131444897	SET	TSS1500	CD19
cg13471712	0.172745822360183	0.796493772071869	0.623747949711686	62.37	Up	11	45952237	PHF21A	3'UTR	CD19
cg27627493	0.187363312346353	0.80951767873505	0.622154366388696	62.22	Up	15	63767360			CD19
cg02092514	0.301704511159791	0.923345057136529	0.621640545976738	62.16	Up	17	80873656	TBCD	Body	CD19
cg10605766	0.28171834049583	0.902361565034447	0.620643224538617	62.06	Up	3	121512184	IQCB1	Body	CD19
cg07877964	0.23757370505243	0.858026626732516	0.620452921680087	62.05	Up	16	9023363	USP7	Body	CD19
cg02309230	0.140299540405906	0.759969960911937	0.619670420506031	61.97	Up	6	4612064			CD19
cg16661609	0.229046037229698	0.845940644220094	0.616894606990396	61.69	Up	19	55172983	LILRB4	TSS1500	CD19
cg04346861	0.270230445867864	0.886285096987667	0.616054651119803	61.61	Up	2	240291097	HDAC4	5'UTR	CD19
cg19263161	0.300652602598133	0.916751647788896	0.616099045190762	61.61	Up	7	1144982	C7orf50	Body	CD19
cg02630207	0.238191372191558	0.853969391622936	0.615778019431378	61.58	Up	2	45839653	SRBD1	TSS1500	CD19
cg19488149	0.264410688135095	0.877447418071073	0.613036729935977	61.3	Up	6	89322387	RNGTT	3'UTR	CD19
cg07652788	0.294787692129642	0.907026921945011	0.612239229815369	61.22	Up	10	133598589			CD19
cg27224881	0.284012768463813	0.895930759152313	0.6119179906885	61.19	Up	15	33191698	FMN1	Body	CD19
cg18085787	0.202859902324709	0.814380655664324	0.611520753339615	61.15	Up	Y	14646665			CD19
cg04232098	0.246840514807612	0.857150485172055	0.610309970364443	61.03	Up	3	112607776			CD19
cg03786808	0.172856017386987	0.783054780692929	0.610198763305941	61.02	Up	17	41994384	C17orf88	TSS200	CD19
cg05623815	0.214750845025007	0.821116647176984	0.606365802151978	60.64	Up	10	114602832			CD19
cg08163918	0.275837733138464	0.881794649128158	0.605956915989693	60.6	Up	12	57628654	SHMT2	3'UTR; Body	CD19
cg00893424	0.287672719705051	0.893254228492931	0.60558150878788	60.56	Up	13	23919407	SACS	Body	CD19
cg10278046	0.287159292940749	0.892445286998435	0.605285994057687	60.53	Up	16	4802848	ZNF500	Body	CD19
cg06083001	0.299181052771399	0.904200678109273	0.605019625337874	60.5	Up	1	41478189	CTPS	3'UTR	CD19
cg02053451	0.260589017095621	0.865154077848043	0.604565060752422	60.46	Up	2	47922605			CD19
cg00409309	0.22496696507773	0.828358601273829	0.603391636196099	60.34	Up	6	32783551	HLA-DOB	Body	CD19
cg26574610	0.20833352659711	0.810034473473048	0.601700946875938	60.17	Up	22	24095989	VPREB3	Body	CD19
cg13503476	0.102221870722103	0.701665786366033	0.59944391564393	59.94	Up	1	113599742			CD19
cg13738075	0.178943716165094	0.777906327630011	0.598962611464918	59.9	Up	13	114793125	RASA3	Body	CD19
cg18933943	0.284703567440705	0.881764546230497	0.597060978789792	59.71	Up	4	157770752	PDGFC	Body	CD19
cg22301418	0.316084512208203	0.913124994881513	0.59704048267331	59.7	Up	13	113514151	ATP11A	Body	CD19
cg02167837	0.171831856312234	0.766584623227022	0.594752766914789	59.48	Up	14	101535205			CD19
cg16706613	0.265633292003947	0.859620658610938	0.593987366606991	59.4	Up	12	52423671			CD19
cg26534812	0.227417867855995	0.819715847192252	0.592297979336257	59.23	Up	17	75524155			CD19
cg06794543	0.29451997699227	0.886102111220961	0.591582134228692	59.16	Up	15	42749748	ZFP106	TSS200	CD19
cg18072687	0.257524381619255	0.849006665897714	0.591482284278459	59.15	Up	11	2406272	CD81	Body	CD19
cg26870057	0.270260924266146	0.860338347670997	0.590077423404852	59.01	Up	2	118947242			CD19
cg14875327	0.3520460633597	0.938312056337771	0.586265992978071	58.63	Up	3	197081654			CD19
cg10462187	0.088381567247938	0.674363942957596	0.585982375709657	58.6	Up	10	124067402	BTBD16	Body	CD19
cg00326300	0.216377576744367	0.80205038371526	0.585672806970893	58.57	Up	1	33772032			CD19
cg22192069	0.299177745060525	0.884649630577383	0.585471885516857	58.55	Up	6	13305324	TBC1D7	3'UTR	CD19
cg05859441	0.22753236127237	0.812141820534279	0.584609459261909	58.46	Up	16	24989662	ARHGAP17	Body	CD19
cg12534645	0.133532973159832	0.718052312545065	0.584519339385233	58.45	Up	5	149636295	CAMK2A	Body	CD19
cg25589371	0.244147420806548	0.827936040091243	0.583788619284695	58.38	Up	7	2477790			CD19
cg13475995	0.120082590645312	0.703428775044322	0.58334618439901	58.33	Up	10	5882576			CD19
cg08102294	0.227101060672452	0.810227756210047	0.583126695537595	58.31	Up	3	13063918	IQSEC1	Body	CD19
cg10854528	0.360513375048606	0.94339690951055	0.582883534461945	58.29	Up	2	54855934	SPTBN1	Body	CD19
cg25263238	0.267207289267904	0.850064668632445	0.582857379364542	58.29	Up	10	98031750	BLNK	TSS1500	CD19
cg02087075	0.211136957134913	0.792442323817039	0.581305366682126	58.13	Up	6	44226395	SLC35B2; NFKBIE	TSS1500; 3'UTR	CD19
cg00682125	0.307096921335636	0.887426770420284	0.580329849084648	58.03	Up	6	20999098	CDKAL1	Body	CD19
cg16397077	0.312359666515972	0.892476730668315	0.580117064152342	58.01	Up	X	106146809	CLDN2; RIPPLY1	5'UTR; TSS1500	CD19
cg05613017	0.331375897583612	0.910755639991831	0.579379742408219	57.94	Up	12	65589446	LEMD3	Body	CD19
cg19171272	0.306760794172816	0.884120470504652	0.577359676331836	57.74	Up	22	38449367			CD19
cg27236007	0.275951782682263	0.850729040560639	0.574777257878376	57.48	Up	2	33755653	RASGRP3	Body	CD19
cg19610383	0.294733175834317	0.869162029320738	0.574428853486421	57.44	Up	8	26485445	DPYSL2	Body	CD19
cg16194437	0.28964150045188	0.86101845001686	0.57137694956498	57.14	Up	7	94185174	CASD1	3'UTR	CD19
cg00362381	0.317894967424199	0.884009686278178	0.566114718853979	56.61	Up	16	665320	RAB40C	Body	CD19
cg14078070	0.238390015876168	0.804155086689861	0.565765070813693	56.58	Up	6	167051518	RPS6KA2	Body	CD19
cg00511027	0.296594128239384	0.862235163731781	0.565641035492397	56.56	Up	7	1062887	C7orf50; MIR339	Body; TSS1500	CD19
cg05119467	0.294997200076147	0.858141798040335	0.563144597964188	56.31	Up	1	1765440	GNB1	5'UTR	CD19
cg13545633	0.219865728794723	0.782913158010989	0.563047429216266	56.3	Up	17	75524350			CD19
cg14866547	0.286631955976832	0.848009316524411	0.561377360547578	56.14	Up	6	133636216	EYA4	Body	CD19
cg22458693	0.310546895676997	0.871352360849494	0.560805465172497	56.08	Up	19	55173503	LILRB4	TSS1500	CD19
cg07912723	0.306741610377727	0.866037796897776	0.559296186520049	55.93	Up	1	2032058	PRKCZ	Body; 5'UTR	CD19
cg01741999	0.11957693988434	0.677366436453559	0.557789496569219	55.78	Up	2	219137824	PNKD	Body	CD19
cg03922146	0.32546222053791	0.882220487329832	0.556758266791922	55.68	Up	6	30656499	KIAA1949; NRM	TSS1500; Body	CD19
cg10498814	0.347923142049173	0.904148122124148	0.556224980074975	55.62	Up	2	86142098			CD19
cg05234415	0.154768261041618	0.710594863167891	0.555826602126273	55.58	Up	19	38743744	PPP1R14A	Body	CD19
cg09432758	0.233198297476035	0.787906913402592	0.554708615926557	55.47	Up	19	1649123	TCF3	Body	CD19
cg21720802	0.226964510585712	0.776658313415438	0.549693802829726	54.97	Up	11	66232921	PELI3	TSS1500	CD19
cg11051295	0.330733214948117	0.879999883194299	0.549266668246182	54.93	Up	4	185876283			CD19
cg09437994	0.395377881928672	0.943300959909152	0.54792307798048	54.79	Up	16	89035147	CBFA2T3	Body	CD19
cg27597505	0.213252177534705	0.758314867490751	0.545062689956046	54.51	Up	12	54148217			CD19
cg06452129	0.34420672869617	0.888454612489192	0.544247883793022	54.42	Up	16	85265566			CD19
cg13826666	0.395425607226426	0.937373697249242	0.541948090022816	54.19	Up	9	136600241	SARDH	5'UTR	CD19
cg17157198	0.360676576897026	0.898384969522507	0.537708392625481	53.77	Up	7	50367171	IKZF1	Body	CD19
cg12453504	0.314256835197492	0.851286712514954	0.537029877317462	53.7	Up	4	185382704	IRF2	5'UTR	CD19
cg00471368	0.316026452935182	0.850910897243824	0.534884444308642	53.49	Up	16	81817629	PLCG2	5'UTR	CD19
cg01259220	0.322185196424419	0.852853659487973	0.530668463063554	53.07	Up	7	914964	C7orf20	TSS1500	CD19
cg04848693	0.385405355467007	0.915990701038947	0.530585345571941	53.06	Up	7	2078786	MAD1L1	Body	CD19
cg07979271	0.308562460717301	0.839004078722532	0.530441618005231	53.04	Up	19	50921353	SPIB	TSS1500	CD19
cg11256132	0.37352784927245	0.902460191354252	0.528932342081803	52.89	Up	1	244515893	C1orf100	TSS200	CD19
cg16931707	0.401630215601668	0.928965427606934	0.527335212005266	52.73	Up	12	42873202	PRICKLE1	5'UTR	CD19
cg02294870	0.313228663840348	0.839455276821901	0.526226612981553	52.62	Up	17	41479663			CD19
cg19846040	0.391918612372253	0.914887913252371	0.522969300880118	52.3	Up	2	55015049	EML6	Body	CD19
cg12807237	0.238807942052747	0.756015871736813	0.517207929684066	51.72	Up	10	134729045			CD19
cg22685009	0.361512599061248	0.876255963043389	0.514743363982141	51.47	Up	5	71597700	MRPS27	Body	CD19
cg27060355	0.398461228858138	0.912025208092929	0.513563979234791	51.36	Up	2	40590871	SLC8A1	Body	CD19
cg25183263	0.31578092724508	0.825861667198257	0.510080739953177	51.01	Up	17	25949090	KSR1	3'UTR	CD19
cg09997532	0.366772928712333	0.875743287580363	0.50897035886803	50.9	Up	4	11403999	HS3ST1	5'UTR	CD19
cg02723774	0.352987989519782	0.861562701957227	0.508574712437445	50.86	Up	17	1378119	MYO1C	Body	CD19
cg06443678	0.455636531690541	0.963259279277737	0.507622747587197	50.76	Up	17	55785087			CD19
cg22688656	0.350135791568298	0.857647894307217	0.507512102738918	50.75	Up	13	109812464	MYO16	Body	CD19
cg25643229	0.21776759645336	0.725108038131981	0.50734044167862	50.73	Up	5	139120209			CD19
cg09426937	0.276569573337605	0.781991615713137	0.505422042375532	50.54	Up	16	70453185	ST3GAL2	5'UTR	CD19
cg17477946	0.381644508370769	0.886874833028727	0.505230324657958	50.52	Up	17	80818599	TBCD	Body	CD19
cg14741870	0.375556761254818	0.87607332326862	0.500516562013803	50.05	Up	6	30174091	TRIM26	5'UTR	CD19
cg13947310	0.392957495229287	0.892876842856684	0.499919347627397	49.99	Up	7	132123957	PLXNA4	Body	CD19
cg19730982	0.230218409676156	0.729500452386652	0.499282042710496	49.93	Up	7	1062729	C7orf50; MIR339	Body; TSS200	CD19
cg01502811	0.354021813571564	0.851776193361909	0.497754379790344	49.78	Up	16	49869755			CD19
cg18476690	0.433948762865688	0.930650972725566	0.496702209859878	49.67	Up	11	61125255	CYBASC3	TSS1500; 5'UTR	CD19
cg19769715	0.386370635357719	0.882463589859483	0.496092954501764	49.61	Up	5	149636363	CAMK2A	Body	CD19
cg12661092	0.339716884965693	0.835376721979104	0.495659837013411	49.57	Up	10	98861029	SLIT1	Body	CD19
cg15129663	0.395974494317235	0.891195780312685	0.495221285995451	49.52	Up	1	171249942	FMO1	Body	CD19
cg18069144	0.399105105754777	0.892765570189131	0.493660464434355	49.37	Up	2	202967371			CD19
cg08130572	0.577614077090787	0.086613228455796	0.491000848634991	49.1	Down	6	112081102	FYN	5'UTR; TSS1500	CD19
cg11257300	0.382510269508358	0.872789426461306	0.490279156952947	49.03	Up	1	113229103	MOV10	Body	CD19
cg19463199	0.368346717705546	0.858456347368212	0.490109629662666	49.01	Up	3	197401858	MIR922; KIAA0226	TSS1500; 3'UTR	CD19
cg22558673	0.330779894389157	0.82084342159746	0.490063527208304	49.01	Up	1	35257858	GJA4	TSS1500	CD19
cg19702194	0.413699330396578	0.903150049168215	0.489450718771636	48.95	Up	2	121051780	RALB	3'UTR	CD19
cg11758283	0.384527118974625	0.873872128342854	0.489345009368228	48.93	Up	6	7998697			CD19
cg04319732	0.408396362881327	0.897564667549387	0.48916830466806	48.92	Up	3	107938271	IFT57	Body	CD19
cg02484343	0.484965811559649	0.971723796273159	0.48675798471351	48.68	Up	16	2284734	E4F1	Body	CD19
cg25314733	0.410528171021386	0.896105287810021	0.485577116788634	48.56	Up	7	2247473	MAD1L1	Body	CD19
cg21329649	0.381254958872552	0.864126248321038	0.482871289448486	48.29	Up	7	1901840	MAD1L1	Body	CD19
cg08003321	0.413014490529399	0.894968103907349	0.481953613377951	48.2	Up	17	8815843	PIK3R5	5'UTR; TSS200	CD19
cg16724800	0.254184928515681	0.735967259922929	0.481782331407249	48.18	Up	1	121259813	LOC647121	TSS1500	CD19
cg08412215	0.451039832604514	0.929297378484527	0.478257545880012	47.83	Up	12	102137391			CD19
cg08780166	0.386647940700706	0.863072084577654	0.476424143876948	47.64	Up	2	40470864	SLC8A1	Body	CD19
cg02980499	0.394276609494406	0.870507647002676	0.47623103750827	47.62	Up	10	98031964	BLNK	TSS1500	CD19
cg16531348	0.425785539410795	0.900676870532776	0.474891331121981	47.49	Up	21	45377217	AGPAT3	5'UTR	CD19
cg22679120	0.184855320211301	0.656044840812702	0.471189520601401	47.12	Up	7	2353402	SNX8	Body	CD19
cg14412639	0.470059529311413	0.938167289466545	0.468107760155132	46.81	Up	9	34098451	DCAF12	Body	CD19
cg03515464	0.264238460913236	0.728047352696981	0.463808891783745	46.38	Up	14	101015513	BEGAIN	Body	CD19
cg17117794	0.434703181870446	0.897019460813509	0.462316278943064	46.23	Up	6	20533952	CDKAL1	TSS1500	CD19
cg14467066	0.336128301243462	0.798250584827181	0.462122283583719	46.21	Up	17	79419739	BAHCC1	Body	CD19
cg24065957	0.454165612481788	0.916109880546369	0.46194426806458	46.19	Up	5	53389853	ARL15	Body	CD19
cg08139729	0.41733463847455	0.877679805869006	0.460345167394457	46.03	Up	1	41984243	HIVEP3	Body	CD19
cg06966462	0.415717518358877	0.87528045274866	0.459562934389783	45.96	Up	2	9612807	CPSF3	Body	CD19
cg15094117	0.386865321633649	0.843673589361786	0.456808267728137	45.68	Up	5	147184031			CD19
cg16523158	0.406929666849248	0.862589225746129	0.45565955889688	45.57	Up	6	167535171	CCR6	TSS1500; 5'UTR	CD19
cg14613361	0.341991538180456	0.796967234696129	0.454975696515672	45.5	Up	1	109751302			CD19
cg14029759	0.390706648435636	0.842976338979405	0.45226969054377	45.23	Up	6	5764816	FARS2	Body	CD19
cg18264210	0.393503408876917	0.845065731178279	0.451562322301362	45.16	Up	2	465195			CD19
cg09799039	0.492249525613295	0.942479547218467	0.450230021605172	45.02	Up	2	240213875	HDAC4	Body	CD19
cg15133201	0.449468640236316	0.896029572323041	0.446560932086725	44.66	Up	1	248852044			CD19
cg00804510	0.489154692619172	0.931348586853754	0.442193894234582	44.22	Up	X	154302208	BRCC3	Body	CD19
cg15181441	0.462373360265652	0.902754043077728	0.440380682812077	44.04	Up	6	126429144			CD19
cg12393275	0.46690393722817	0.904340067951893	0.437436130723723	43.74	Up	2	79312224	REG1B	3'UTR	CD19
cg26555531	0.424597524576122	0.852666388592231	0.428068864016109	42.81	Up	10	1507708	ADARB2	Body	CD19
cg08251036	0.511654192054424	0.930287406136602	0.418633214082178	41.86	Up	2	135008923			CD19
cg18904855	0.406698950027436	0.822028323601737	0.415329373574301	41.53	Up	2	231693469			CD19
cg17138415	0.421837291278601	0.83706773687046	0.415230445591859	41.52	Up	12	107259568	RIC8B	Body	CD19
cg08430680	0.428764433739658	0.842262370946416	0.413497937206758	41.35	Up	19	1650452	TCF3	TSS200; 5'UTR	CD19
cg14031033	0.503747490440483	0.916896042834109	0.413148552393626	41.31	Up	12	48119770	P11	TSS1500	CD19
cg13299324	0.545911946482841	0.949702427028961	0.403790480546121	40.38	Up	21	40145949	NCRNA00114	TSS1500	CD19
cg19573599	0.534848561750162	0.936831894791894	0.401983333041732	40.2	Up	6	26565969			CD19
cg21428954	0.554013505272278	0.955946108071094	0.401932602798816	40.19	Up	22	46760505	CELSR1	Body	CD19
cg02255950	0.496653130300386	0.89456484665396	0.397911716353573	39.79	Up	6	30078290	TRIM31	Body	CD19
cg05143092	0.51707040866537	0.914773293470183	0.397702884804812	39.77	Up	6	30619209	C6orf136	Body	CD19
cg18470456	0.507427488481253	0.904112521632507	0.396685033151254	39.67	Up	13	96204493	CLDN10	TSS1500; Body	CD19
cg20770504	0.51590539656684	0.912077072497444	0.396171675930604	39.62	Up	5	82109937			CD19
cg19975560	0.535256607978661	0.929672314837409	0.394415706858748	39.44	Up	3	197402207	MIR922; KIAA0226	TSS1500; Body	CD19
cg22014289	0.337623510038953	0.731926941592025	0.394303431553071	39.43	Up	2	109952974	SH3RF3	Body	CD19
cg03742250	0.527333380104995	0.918335723044683	0.391002342939688	39.1	Up	17	74550235			CD19
cg19026231	0.514437323413897	0.904839803187735	0.390402479773837	39.04	Up	17	73761710	GALK1	TSS1500	CD19
cg09276655	0.474650473284161	0.861506665002277	0.386856191718117	38.69	Up	16	87735689	LOC100129637	Body	CD19
cg02061967	0.446837353275189	0.833507986089169	0.38667063281398	38.67	Up	2	10284324	C2orf48	Body	CD19
cg01007589	0.549858717946654	0.936306025903688	0.386447307957035	38.64	Up	19	49894178	CCDC155	Body	CD19
cg13329862	0.461068294772448	0.842879060640162	0.381810765867714	38.18	Up	6	30850876	DDR1	TSS1500	CD19
cg03649125	0.533643768866879	0.911839028201718	0.378195259334839	37.82	Up	16	4802469	ZNF500	Body	CD19
cg16696317	0.08703308416966	0.457497371832305	0.370464287662645	37.05	Up	14	96180406	TCL1A	5'UTR; 1stExon	CD19
cg02695062	0.456543785471889	0.81758234481061	0.361038559338721	36.1	Up	6	30851417	DDR1	TSS1500	CD19
cg17574471	0.606803887297656	0.965057288579882	0.358253401282226	35.83	Up	4	1834678	LETM1	Body	CD19
cg12961889	0.468605640453193	0.82568793595076	0.357082295497566	35.71	Up	11	113749001			CD19
cg12754854	0.568099890508217	0.924481381381332	0.356381490873115	35.64	Up	9	131682859	PHYHD1	TSS1500	CD19
cg04226232	0.50365572892603	0.858642750760886	0.354987021834856	35.5	Up	5	123775157			CD19
cg18445426	0.585865187917755	0.937706382055548	0.351841194137792	35.18	Up	2	89159205			CD19
cg09459774	0.538469373800168	0.888025863300179	0.34955648950001	34.96	Up	3	71457237	FOXP1	5'UTR	CD19
cg23445604	0.531660398266694	0.86537903776694	0.333718639500246	33.37	Up	3	46735801	ALS2CL	TSS1500	CD19
cg14507658	0.534027992809133	0.859744216695269	0.325716223886136	32.57	Up	21	46408142			CD19
cg00550955	0.462325815538643	0.785511565586282	0.323185750047638	32.32	Up	22	22012657			CD19
cg09976287	0.605839163173965	0.927711249456845	0.321872086282881	32.19	Up	6	26565965			CD19
cg01002242	0.638152760340201	0.952881846460204	0.314729086120003	31.47	Up	5	177729089	COL23A1	Body	CD19
cg07629149	0.604685876944415	0.918725746364662	0.314039869420247	31.4	Up	10	334731	DIP2C	Body	CD19
cg10532807	0.58770690699493	0.900254223736486	0.312547316741556	31.25	Up	17	935766	ABR	Body	CD19
cg00007800	0.507410675197705	0.816790498785005	0.3093798235873	30.94	Up	1	1838518			CD19
cg14136042	0.573239871864865	0.873779093149306	0.300539221284442	30.05	Up	6	31513306	ATP6V1G2; NFKBIL1	Body; TSS1500	CD19
cg00128100	0.589265183422586	0.889488176848151	0.300222993425564	30.02	Up	6	30656094	KIAA1949; NRM	TSS1500; 3'UTR	CD19
cg00396427	0.597719171421711	0.897407404335366	0.299688232913656	29.97	Up	16	25023604	ARHGAP17	Body	CD19
cg15696968	0.59343656297124	0.887857157060971	0.294420594089731	29.44	Up	6	30656070	KIAA1949; NRM	TSS1500; 3'UTR	CD19
cg16323293	0.633241046012149	0.926385625578493	0.293144579566344	29.31	Up	6	163612985	PACRG	Body	CD19
cg10696539	0.561538584580231	0.853981055969154	0.292442471388923	29.24	Up	19	2321980	LSM7	Body	CD19
cg08595490	0.634458820306135	0.922229305399265	0.287770485093131	28.78	Up	1	43317125	ZNF691	Body	CD19
cg27586410	0.6972937363751	0.984834083593943	0.287540347218842	28.75	Up	17	80818684	TBCD	Body	CD19
cg26542461	0.647549664660918	0.926765888729106	0.279216224068188	27.92	Up	1	2319614	MORN1	Body	CD19
cg07637440	0.592730284865135	0.870578759146208	0.277848474281073	27.78	Up	22	50322324			CD19
cg13651690	0.691374080768535	0.967377174616296	0.276003093847761	27.6	Up	14	106320748			CD19
cg11683191	0.655614759995352	0.886873638873576	0.231258878878223	23.13	Up	19	39813728			CD19
cg09548638	0.662861815496683	0.884074774098185	0.221212958601503	22.12	Up	5	148443744	SH3TC2	TSS1500	CD19
cg05051734	0.726732285864486	0.947598989575021	0.220866703710535	22.09	Up	17	3474619	TRPV1	Body	CD19
cg10836509	0.6735864726045	0.890242497791958	0.216656025187458	21.67	Up	1	226299603			CD19
cg00253346	0.617410053383114	0.821268923176533	0.203858869793419	20.39	Up	22	42324281	TNFRSF13C	TSS1500	CD19
cg18187680	0.256779871356041	0.059036603351575	0.197743268004467	19.77	Down	10	8095825	FLJ45983; GATA3	TSS1500	CD19
cg01768814	0.136096277033385	0.033407859924876	0.102688417108509	10.27	Down	17	65437355	PITPNC1	Body	CD19
cg24462702	0.131929726435468	0.822599997865726	0.690670271430259	69.07	Up	X	135730445	CD40LG	1stExon	CD4
cg12297231	0.287348399990285	0.842899685169074	0.555551285178789	55.56	Up	1	31531229	PUM1	Body	CD4
cg10837404	0.3417814278365	0.883185714092712	0.541404286256212	54.14	Up	5	112356289	DCP2	3'UTR	CD4
cg05617307	0.348405740829343	0.888855254004072	0.540449513174729	54.04	Up	10	121413182	BAG3	Body	CD4
cg03419136	0.225764518066791	0.709685283043027	0.483920764976236	48.39	Up	11	64547646	SF1	TSS1500	CD4
cg14232368	0.30804683194734	0.789862235555788	0.481815403608448	48.18	Up	X	135736974	CD40LG	Body	CD4
cg20737812	0.335128662107135	0.812350800734728	0.477222138627594	47.72	Up	15	86336631	KLHL25	5'UTR	CD4
cg13400249	0.419536927653213	0.887292077778622	0.467755150125409	46.78	Up	1	8480963	RERE	5'UTR; Body	CD4
cg26986871	0.58524907428565	0.121201266924374	0.464047807361276	46.4	Down	12	10545083			CD4
cg12047375	0.430971865779216	0.875985521408632	0.445013655629416	44.5	Up	8	54757132	ATP6V1H	TSS1500	CD4
cg07919695	0.452626263640393	0.880460685519861	0.427834421879468	42.78	Up	X	135729658	CD40LG	TSS1500	CD4
cg04162316	0.489156814622228	0.907669991922581	0.418513177300353	41.85	Up	17	78786355	RPTOR	Body	CD4
cg11157440	0.421389186064854	0.830065111766815	0.408675925701961	40.87	Up	8	19316005	CSGALNACT1	Body	CD4
cg11307417	0.483579447465546	0.886746095717264	0.403166648251717	40.32	Up	3	48310616	ZNF589	3'UTR	CD4
cg26852894	0.45417220599146	0.852459391058824	0.398287185067364	39.83	Up	4	11157341			CD4
cg24008435	0.48503574731308	0.866175505766737	0.381139758453657	38.11	Up	15	101137976	LINS1	5'UTR	CD4
cg07489413	0.447566931737414	0.075872516767077	0.371694414970337	37.17	Down	11	2321937	C11orf21; TSPAN32	Body; TSS1500	CD4
cg13164537	0.143888952787487	0.512194549025594	0.368305596238108	36.83	Up	18	67624071	CD226	5'UTR; 1stExon	CD4
cg03132824	0.546926470627761	0.910549206164347	0.363622735536586	36.36	Up	4	3373006	RGS12	Body	CD4
cg16375820	0.490824113940605	0.853018420198695	0.36219430625809	36.22	Up	5	55289001	IL6ST	5'UTR	CD4
cg13745692	0.511902353766117	0.846474839884453	0.334572486118336	33.46	Up	3	60065489	FHIT	Body	CD4
cg13500113	0.398169198044265	0.726658547571493	0.328489349527228	32.85	Up	2	216947149	TMEM169; PECR	5'UTR; TSS1500	CD4
cg03505866	0.453847160891706	0.774294996000958	0.320447835109252	32.04	Up	14	70077191	KIAA0247	TSS1500	CD4
cg16921643	0.57625148649679	0.895017059169896	0.318765572673106	31.88	Up	8	135513489	ZFAT	Body	CD4
cg15260951	0.597370436665136	0.911371053086231	0.314000616421095	31.4	Up	18	77165150	NFATC1	Body; 5'UTR	CD4
cg17983217	0.379061746067846	0.079662927243713	0.299398818824134	29.94	Down	6	31698223	DDAH2	TSS200	CD4
cg21410980	0.590401514965531	0.884645078527446	0.294243563561915	29.42	Up	4	40121831	N4BP2	Body	CD4
cg00330518	0.59180098706984	0.8854956786893	0.293694691619461	29.37	Up	1	2228160	SKI	Body	CD4
cg01364581	0.474813069473489	0.76351563741014	0.288702567936651	28.87	Up	7	150175800	GIMAP8	3'UTR	CD4
cg05931551	0.603447967460538	0.890420809741761	0.286972842281223	28.7	Up	1	52892210	ZCCHC11	Body	CD4
cg13142152	0.55113707936197	0.830540804098581	0.279403724736611	27.94	Up	6	25026539			CD4
cg10083258	0.594893189642418	0.867761729712071	0.272868540069654	27.29	Up	15	93362731			CD4
cg00314029	0.576912160377402	0.847354217056575	0.270442056679173	27.04	Up	2	161348665	RBMS1	Body	CD4
cg23691894	0.62432298784757	0.891171145834062	0.266848157986492	26.68	Up	10	111765904	ADD3	1stExon; 5'UTR	CD4
cg08486432	0.543630999060137	0.80957993853999	0.265948939479852	26.59	Up	6	33598003	ITPR3	Body	CD4
cg26547698	0.330999314671686	0.066732400425069	0.264266914246617	26.43	Down	16	89489058	ANKRD11	5'UTR	CD4
cg23005797	0.689715023989505	0.949773775366012	0.260058751376507	26.01	Up	2	10302462	C2orf48	Body	CD4
cg25922624	0.25415616592959	0.502370338452844	0.248214172523254	24.82	Up	4	154075471	TRIM2	5'UTR	CD4
cg26389380	0.347584879907882	0.10052709660824	0.247057783299641	24.71	Down	3	11330567	ATG7	5'UTR	CD4
cg19030737	0.530583006047233	0.775932388128674	0.245349382081442	24.53	Up	1	226927988	ITPKB	TSS1500	CD4
cg16426321	0.660943820373132	0.421585196575366	0.239358623797766	23.94	Down	14	93507882	ITPK1	Body	CD4
cg02487233	0.578088618918081	0.812831188134671	0.23474256921659	23.47	Up	3	107810687	CD47	TSS1500	CD4
cg18764192	0.645407647786873	0.876236750040225	0.230829102253352	23.08	Up	10	5936166	FBXO18	Body; TSS200	CD4
cg00547365	0.572012000982991	0.795543571284822	0.223531570301831	22.35	Up	1	6605420	NOL9	Body	CD4
cg09963125	0.62377201387031	0.845444623598585	0.221672609728275	22.17	Up	X	39676511			CD4
cg17001464	0.648024579330176	0.86707223034506	0.219047651014884	21.9	Up	7	130679521	FLJ43663	Body	CD4
cg16394018	0.251709404264141	0.04985746922363	0.201851935040511	20.19	Down	11	14927549			CD4
cg01701634	0.320140880307077	0.120962184683001	0.199178695624077	19.92	Down	19	51876119	NKG7	TSS200	CD4
cg24004368	0.694513402064779	0.893134639429555	0.198621237364776	19.86	Up	6	30706647	FLOT1	Body	CD4
cg18983126	0.694416981407966	0.884518710360985	0.190101728953019	19.01	Up	X	55101351	PAGE2B	TSS200	CD4
cg06649639	0.571606092059508	0.752902405552125	0.181296313492618	18.13	Up	1	154983995	ZBTB7B	5'UTR	CD4
cg06751398	0.698635874685236	0.873566909837258	0.174931035152022	17.49	Up	18	77162457	NFATC1	Body; 5'UTR	CD4
cg17858328	0.193272452609222	0.023036499227248	0.170235953381974	17.02	Down	1	92952521	GFI1	TSS1500; TSS200	CD4
cg21377860	0.772057546183096	0.928157189632804	0.156099643449708	15.61	Up	7	150174540	GIMAP8	Body	CD4
cg18883472	0.755376482471352	0.909813105066426	0.154436622595074	15.44	Up	1	224548495	CNIH4	Body	CD4
cg10493055	0.705440837726203	0.858703888118446	0.153263050392243	15.33	Up	4	99576808	TSPAN5	Body	CD4
cg13549904	0.69364033792114	0.84553661539121	0.15189627747007	15.19	Up	1	154438143	IL6R	3'UTR	CD4
cg18576301	0.782836861011454	0.933310915935978	0.150474054924523	15.05	Up	8	100716071	VPS13B	Body	CD4
cg06486093	0.214935895513934	0.065395723032568	0.149540172481366	14.95	Down	19	51875986	NKG7	TSS200	CD4
cg19918145	0.783070718627057	0.922886933628782	0.139816215001724	13.98	Up	5	107271174	FBXL17	Body	CD4
cg01490733	0.571398203399119	0.432214889710279	0.13918331368884	13.92	Down	1	2247066			CD4
cg13637151	0.776399058964703	0.912133190576071	0.135734131611368	13.57	Up	9	134375468	BAT2L1	3'UTR	CD4
cg10851763	0.256063341661774	0.122673541369415	0.133389800292359	13.34	Down	21	43545792	UMODL1	Body	CD4
cg25428740	0.206237022108965	0.078528735416948	0.127708286692017	12.77	Down	2	96981671			CD4
cg13151751	0.74127095045926	0.868203647223918	0.126932696764658	12.69	Up	1	89993815	LRRC8B	5'UTR	CD4
cg21348406	0.147167881763958	0.020663491240118	0.12650439052384	12.65	Down	17	76361166			CD4
cg19949530	0.73797401790658	0.862792057643694	0.124818039737114	12.48	Up	21	33034963	SOD1	Body	CD4
cg18207999	0.171650797638391	0.047021335987839	0.124629461650552	12.46	Down	17	37914349			CD4
cg05176211	0.669895122166441	0.79426734163814	0.124372219471699	12.44	Up	8	41860734	MYST3	Body	CD4
cg24647031	0.779374360365544	0.902438173229236	0.123063812863692	12.31	Up	7	157644160	PTPRN2	Body	CD4
cg01782826	0.194916292433	0.072354756474441	0.122561535958559	12.26	Down	1	167598958	RCSD1	TSS1500	CD4
cg03535253	0.840214158612733	0.962162085260626	0.121947926647894	12.19	Up	14	93706571	BTBD7	3'UTR	CD4
cg00705661	0.849673875755066	0.97123130759822	0.121557431843154	12.16	Up	14	93706609	BTBD7	3'UTR	CD4
cg05014660	0.19251146465368	0.076116172139926	0.116395292513754	11.64	Down	22	44576654	PARVG	TSS200; 5'UTR; Body; TSS1500	CD4
cg07340499	0.768815683661535	0.883268183977241	0.114452500315706	11.45	Up	7	2208345	MAD1L1	Body	CD4
cg16679650	0.197240847201501	0.084280317757117	0.112960529444384	11.3	Down	1	24239820	CNR2	TSS200	CD4
cg17384323	0.755345410900468	0.868355335884387	0.113009924983918	11.3	Up	4	169242366			CD4
cg20312962	0.800385988175819	0.911702217867104	0.111316229691285	11.13	Up	4	143275181	INPP4B	Body	CD4
cg27093944	0.177792250962887	0.067141605098205	0.110650645864683	11.07	Down	2	242908218			CD4
cg26304744	0.794865451456475	0.903956777078944	0.109091325622468	10.91	Up	15	60993714	RORA	Body	CD4
cg06074534	0.857194022753539	0.961123930981638	0.103929908228099	10.39	Up	16	85020055	ZDHHC7	Body	CD4
cg16410115	0.186347125202473	0.084978897243465	0.101368227959008	10.14	Down	1	24240000	CNR2	TSS200	CD4
cg20816104	0.539227909033032	0.438740804788423	0.100487104244609	10.05	Down	2	131577425			CD4
cg13751330	0.74128263994696	0.840190112898982	0.098907472952022	9.89	Up	9	134376826	POMT1	TSS1500	CD4
cg02072515	0.792329990624814	0.887470291569239	0.095140300944425	9.51	Up	2	149481321	EPC2	Body	CD4
cg26302760	0.854555197766105	0.930883291217534	0.076328093451429	7.63	Up	14	93706539	BTBD7	3'UTR	CD4
cg25294526	0.885125742099529	0.958772843798793	0.073647101699264	7.36	Up	17	7786177			CD4
cg20186907	0.820678702219501	0.893303186803306	0.072624484583806	7.26	Up	7	105515896	ATXN7L1	Body	CD4
cg26127425	0.86577143330672	0.937721022161465	0.071949588854746	7.19	Up	2	238382343			CD4
cg24033742	0.834835258396136	0.902213894519664	0.067378636123528	6.74	Up	1	38493031			CD4
cg20972199	0.131018797398636	0.069421073456397	0.061597723942239	6.16	Down	11	69065333			CD4
cg19722656	0.090430690527495	0.037957735620032	0.052472954907463	5.25	Down	6	119669372	MAN1A1	Body	CD4
cg04663932	0.103247156736405	0.065556372631796	0.037690784104609	3.77	Down	7	73508618	LIMK1	Body	CD4
cg22105534	0.825513298994499	0.863037811066659	0.037524512072161	3.75	Up	6	30308653	TRIM39	Body	CD4
cg10788213	0.934125983059831	0.971481595264081	0.03735561220425	3.74	Up	22	45719176	FAM118A	Body	CD4
cg11036279	0.095080849675521	0.058847737951685	0.036233111723836	3.62	Down	2	242785270			CD4
cg13617280	0.247475254669176	0.881702708616552	0.634227453947376	63.42	Up	12	129299462	SLC15A4; MGC16384	Body; TSS200	CD56
cg01144218	0.397219033578364	0.917750781314927	0.520531747736563	52.05	Up	13	114869835	RASA3	Body	CD56
cg23015664	0.457482255128899	0.934060857661348	0.476578602532449	47.66	Up	7	2040109	MAD1L1	Body	CD56
cg13995453	0.431208655725649	0.883110748583193	0.451902092857544	45.19	Up	12	9759653	KLRB1	Body	CD56
cg02195105	0.419430347636058	0.864319579939341	0.444889232303283	44.49	Up	10	44805846			CD56
cg04736625	0.432579429926054	0.868190259491597	0.435610829565543	43.56	Up	12	9757161	KLRB1	Body	CD56
cg05148385	0.47085324662513	0.893846487126043	0.422993240500913	42.3	Up	2	213950646	IKZF2	Body	CD56
cg04064701	0.488211705274695	0.890424507269794	0.402212801995099	40.22	Up	10	62671215	RHOBTB1	Body	CD56
cg19915997	0.460483050755353	0.846509326979294	0.386026276223941	38.6	Up	3	15492725	COLQ	3'UTR	CD56
cg15705930	0.489294810685088	0.865581163309672	0.376286352624584	37.63	Up	5	123973317	ZNF608	3'UTR	CD56
cg27274718	0.540200802106442	0.914951275694004	0.374750473587562	37.48	Up	3	15772890	ANKRD28	Body	CD56
cg27026192	0.360464133690832	0.728124628849729	0.367660495158897	36.77	Up	16	57836960	KIFC3	TSS1500	CD56
cg25386954	0.517379978468519	0.875955963223097	0.358575984754578	35.86	Up	5	60640139	ZSWIM6	Body	CD56
cg07873128	0.54777911626489	0.872493842432203	0.324714726167313	32.47	Up	11	3121400	OSBPL5	Body	CD56
cg00942495	0.605341150584462	0.923225021292582	0.31788387070812	31.79	Up	15	76214616	FBXO22	Body	CD56
cg24410690	0.602125935861319	0.919612311557154	0.317486375695835	31.75	Up	12	129299481	SLC15A4; MGC16384	Body; TSS200	CD56
cg08625996	0.570379058347924	0.887748138475694	0.31736908012777	31.74	Up	7	127547490	SND1	Body	CD56
cg05253716	0.591816527343621	0.900192953823279	0.308376426479658	30.84	Up	12	129299332	SLC15A4; MGC16384	Body; TSS200	CD56
cg09278623	0.574377628661627	0.881388297209816	0.307010668548189	30.7	Up	7	115892473	TES	Body	CD56
cg21777154	0.481134838152339	0.788078147603173	0.306943309450834	30.69	Up	1	184396304	C1orf21	5'UTR	CD56
cg05421487	0.582033800987808	0.887713262996507	0.305679462008699	30.57	Up	17	19877116	AKAP10	Body	CD56
cg03891962	0.503689297619062	0.80498989999103	0.301300602371968	30.13	Up	16	89336560	ANKRD11	Body	CD56
cg16316183	0.557468202856636	0.854148080854799	0.296679877998163	29.67	Up	12	129299465	SLC15A4; MGC16384	Body; TSS200	CD56
cg12912920	0.540887777876936	0.834878692047485	0.293990914170549	29.4	Up	4	140762680	MAML3	Body	CD56
cg19954234	0.605393575147662	0.891264945138066	0.285871369990404	28.59	Up	11	108408969	EXPH5	Body; TSS200	CD56
cg15559940	0.630326689578363	0.915794133583245	0.285467444004882	28.55	Up	13	101171765	PCCA	Body	CD56
cg01080424	0.597267100084583	0.881779148037095	0.284512047952512	28.45	Up	7	6520004	KDELR2	Body	CD56
cg14159576	0.532394745629351	0.814575234344319	0.282180488714967	28.22	Up	7	47660962			CD56
cg25426716	0.614127208697649	0.893781503217192	0.279654294519542	27.97	Up	5	125695699	GRAMD3	TSS200	CD56
cg16360310	0.564865509674335	0.842411326169268	0.277545816494932	27.75	Up	5	139036605	CXXC5	5'UTR	CD56
cg02373104	0.620883109744813	0.889589280357007	0.268706170612194	26.87	Up	7	147601429	MIR548F3; CNTNAP2	Body	CD56
cg18304186	0.624009676632531	0.888490934646977	0.264481258014447	26.45	Up	8	103129364	NCALD	5'UTR	CD56
cg23060465	0.69554694002566	0.956521266280487	0.260974326254827	26.1	Up	8	141625545	EIF2C2	Body	CD56
cg16183122	0.699751926885601	0.958904719693842	0.259152792808242	25.92	Up	10	88466389	LDB3	Body	CD56
cg15259233	0.627461902550155	0.886421958950589	0.258960056400434	25.9	Up	6	170712708	FAM120B	Body	CD56
cg13390484	0.624132778940487	0.882593103085592	0.258460324145105	25.85	Up	9	80765924			CD56
cg00462849	0.667788079275822	0.925409451931247	0.257621372655426	25.76	Up	2	12853027			CD56
cg09689296	0.60801865311128	0.860888905837167	0.252870252725888	25.29	Up	2	12866929	TRIB2	Body	CD56
cg02400146	0.626534036138996	0.878685911634264	0.252151875495268	25.22	Up	6	90312567	ANKRD6	Body	CD56
cg23001370	0.581853471208149	0.833678242364013	0.251824771155864	25.18	Up	5	53817073	SNX18	Body	CD56
cg21275838	0.653287997622434	0.904019770787933	0.250731773165499	25.07	Up	15	59608124	MYO1E	Body	CD56
cg19353949	0.58294053812717	0.830955218139482	0.248014680012312	24.8	Up	1	145726979	PDZK1	TSS1500	CD56
cg23435567	0.668920301543511	0.914923501738387	0.246003200194876	24.6	Up	3	113346763	SIDT1	3'UTR	CD56
cg23071286	0.620009743379565	0.864958348576117	0.244948605196552	24.49	Up	15	91360201			CD56
cg12274567	0.666734795206521	0.902066546443626	0.235331751237105	23.53	Up	1	162382199	SH2D1B	TSS1500	CD56
cg10117603	0.68758274901088	0.918962821514238	0.231380072503358	23.14	Up	13	101171714	PCCA	Body	CD56
cg22124368	0.662221396943178	0.893248843843133	0.231027446899955	23.1	Up	6	170774538			CD56
cg22352434	0.753061734187913	0.982650616992933	0.22958888280502	22.96	Up	19	10226494	EIF3G	Body	CD56
cg03368758	0.6820416031744	0.910540061681953	0.228498458507553	22.85	Up	4	16900733	LDB2	TSS1500	CD56
cg10592926	0.722837302613846	0.946249431050495	0.223412128436649	22.34	Up	6	157876961	ZDHHC14	Body	CD56
cg15876825	0.754600007875624	0.977961653677464	0.22336164580184	22.34	Up	3	11651881	VGLL4	Body	CD56
cg17850498	0.601953629451216	0.82118930543313	0.219235675981914	21.92	Up	1	21565755	ECE1	Body	CD56
cg22402398	0.702907121508328	0.920074199923207	0.217167078414879	21.72	Up	1	27954026	FGR	TSS1500; 5'UTR	CD56
cg25846372	0.633431176316206	0.849363326657748	0.215932150341542	21.59	Up	21	38608601	DSCR3	Body	CD56
cg02359506	0.69586740507638	0.910651532085881	0.2147841270095	21.48	Up	4	41270335	UCHL1	3'UTR	CD56
cg14525703	0.653726198980253	0.867951018285446	0.214224819305193	21.42	Up	9	137661460	COL5A1	Body	CD56
cg25387540	0.620038740536761	0.833485077680324	0.213446337143563	21.34	Up	19	4657890	C19orf10	3'UTR	CD56
cg03032253	0.707061423612808	0.919516925052959	0.212455501440151	21.25	Up	19	4652450	TNFAIP8L1	3'UTR	CD56
cg18656873	0.491952175179439	0.702885529292008	0.210933354112569	21.09	Up	21	43809519	TMPRSS3	Body; TSS1500	CD56
cg24531714	0.712080790754748	0.921251260595032	0.209170469840284	20.92	Up	8	67475459	MYBL1	3'UTR	CD56
cg25352200	0.688186193831923	0.896223989230877	0.208037795398954	20.8	Up	5	6752379	POLS	Body	CD56
cg07106737	0.61482301165823	0.816163912636383	0.201340900978154	20.13	Up	16	88599035	ZFPM1	Body	CD56
cg20435267	0.67236642502437	0.873224886513404	0.200858461489034	20.09	Up	5	178288359	ZNF354B	Body	CD56
cg00449738	0.737708056715827	0.930647041759383	0.192938985043557	19.29	Up	1	91997846			CD56
cg17566718	0.78772695951704	0.976540768119907	0.188813808602867	18.88	Up	10	72357735	PRF1	3'UTR	CD56
cg24036612	0.686423519545079	0.875103418672199	0.18867989912712	18.87	Up	5	101633158	SLCO4C1	TSS1500	CD56
cg14026109	0.656011148309465	0.840694560882216	0.18468341257275	18.47	Up	6	109775014	MICAL1	Body	CD56
cg03208044	0.727257618213256	0.907002842322639	0.179745224109383	17.97	Up	1	113337251			CD56
cg19462022	0.722441080632037	0.900712012780932	0.178270932148895	17.83	Up	13	114810756	RASA3	Body	CD56
cg09273030	0.747533652022771	0.925571652438237	0.178038000415467	17.8	Up	2	242566905	THAP4	Body	CD56
cg12803060	0.793998474190188	0.968689411614212	0.174690937424024	17.47	Up	7	100850157	PLOD3	Body	CD56
cg10784668	0.776570191993175	0.947770616124964	0.171200424131789	17.12	Up	7	2058031	MAD1L1	Body	CD56
cg18254586	0.686098144847874	0.856385495346393	0.170287350498519	17.03	Up	5	142208412	ARHGAP26	Body	CD56
cg03726963	0.767085420477694	0.935305249299495	0.168219828821801	16.82	Up	8	1808475	ARHGEF10	Body	CD56
cg19349476	0.722585923125269	0.888044460981257	0.165458537855987	16.55	Up	13	101315254	TMTC4	Body	CD56
cg05227215	0.782898056521195	0.947826024014254	0.164927967493058	16.49	Up	5	139057496	CXXC5	5'UTR	CD56
cg15690475	0.820015615873572	0.984413066990109	0.164397451116537	16.44	Up	17	44101453	MAPT	Body	CD56
cg09527123	0.723946529318008	0.886587732403822	0.162641203085813	16.26	Up	13	114806955	RASA3	Body	CD56
cg22521333	0.816539995877289	0.9773378774894	0.160797881612111	16.08	Up	19	4652251	TNFAIP8L1	Body	CD56
cg21133251	0.761756035234012	0.919567393367642	0.15781135813363	15.78	Up	2	242566890	THAP4	Body	CD56
cg20039163	0.711473094287371	0.866622546360783	0.155149452073412	15.51	Up	8	118994563	EXT1	Body	CD56
cg05780020	0.781229443990274	0.935486052428352	0.154256608438078	15.43	Up	7	2011714	MAD1L1	Body	CD56
cg14396758	0.774220809265175	0.928453828919721	0.154233019654546	15.42	Up	4	37689379	RELL1	TSS1500	CD56
cg02176148	0.807652953367414	0.960142427185182	0.152489473817768	15.25	Up	7	127669218	SND1; LRRC4	Body	CD56
cg15319380	0.725344038834203	0.874742448163066	0.149398409328863	14.94	Up	2	203639098	ICA1L	3'UTR	CD56
cg21838952	0.763842852877593	0.909703922216036	0.145861069338443	14.59	Up	15	64197566			CD56
cg26505319	0.807515701867932	0.953149362082329	0.145633660214397	14.56	Up	6	14408336			CD56
cg02099410	0.698537168522055	0.84034949485165	0.141812326329595	14.18	Up	16	89804695	ZNF276; FANCA	3'UTR	CD56
cg18688392	0.720121679649418	0.860719932854616	0.140598253205198	14.06	Up	10	81059414	ZMIZ1	Body	CD56
cg21510189	0.371031450047758	0.511284468056429	0.140253018008671	14.03	Up	5	133927987			CD56
cg16957824	0.70245334304921	0.841211635315169	0.138758292265959	13.88	Up	3	133962408	RYK	Body	CD56
cg25754852	0.732415934514928	0.866928826152225	0.134512891637297	13.45	Up	6	160523821	IGF2R	Body	CD56
cg26107055	0.799240388486759	0.929013901646078	0.129773513159319	12.98	Up	5	125695687	GRAMD3	TSS200	CD56
cg12298955	0.855910404348661	0.983290386856236	0.127379982507575	12.74	Up	19	51220192	SHANK1	1stExon; 5'UTR	CD56
cg24612059	0.86089087983674	0.985243830126823	0.124352950290083	12.44	Up	17	44101462	MAPT	Body	CD56
cg06396324	0.727207849744128	0.851083117435244	0.123875267691117	12.39	Up	19	4652549	TNFAIP8L1	3'UTR	CD56
cg09856284	0.825227801828085	0.947890187790118	0.122662385962033	12.27	Up	7	76992842	PION	Body	CD56
cg15393025	0.867410300964003	0.984463858001357	0.117053557037355	11.71	Up	1	244318867			CD56
cg14330479	0.87063758141885	0.97942615494776	0.10878857352891	10.88	Up	8	1808270	ARHGEF10	Body	CD56
cg14685146	0.805433802835999	0.91141179687164	0.105977994035641	10.6	Up	17	42088751	TMEM101	3'UTR	CD56
cg09590897	0.716782714665611	0.819718251503788	0.102935536838177	10.29	Up	19	3961702	MIR637; DAPK3	TSS200; Body	CD56
cg26916576	0.888893322713314	0.984825277273294	0.09593195455998	9.59	Up	14	91700557	GPR68	Body	CD56
cg04313875	0.105054606719971	0.011127251695913	0.093927355024058	9.39	Down	17	1553202	RILP	5'UTR; 1stExon	CD56
cg02965892	0.846303278428705	0.938910027318791	0.092606748890086	9.26	Up	7	2402223	EIF3B	Body	CD56
cg11573093	0.873988256057584	0.962552308741815	0.088564052684231	8.86	Up	19	51220202	SHANK1	TSS200	CD56
cg05350879	0.784840992162682	0.871725224852691	0.086884232690008	8.69	Up	4	88451223	SPARCL1	TSS1500	CD56
cg24952408	0.855130175701957	0.941148855545918	0.086018679843961	8.6	Up	6	29696264	LOC285830	Body	CD56
cg17742418	0.823946226529358	0.909149631528438	0.085203404999079	8.52	Up	17	19188816	EPN2	5'UTR; Body	CD56
cg18212924	0.841880294651918	0.925289839294	0.083409544642082	8.34	Up	14	105608474	JAG2	3'UTR	CD56
cg10187479	0.818672719508055	0.899484376102533	0.080811656594478	8.08	Up	16	85180917			CD56
cg05800377	0.927864354011377	0.985582176828825	0.057717822817448	5.77	Up	4	1360432	KIAA1530	Body	CD56
cg13350140	0.92115694602525	0.969364919827522	0.048207973802273	4.82	Up	10	43599566	RET	Body	CD56
cg25939861	0.139834757502028	0.813298047271516	0.673463289769488	67.35	Up	2	87020937	CD8A	5'UTR	CD8
cg00219921	0.218093457623353	0.862820272819831	0.644726815196478	64.47	Up	2	87012810	CD8A	3'UTR; Body	CD8
cg04329870	0.30358891500402	0.81493579201668	0.51134687701266	51.13	Up	2	87048747	CD8B	Body; 3'UTR	CD8
cg18857618	0.352563085112755	0.844632502301207	0.492069417188452	49.21	Up	2	87048489	CD8B	Body; 3'UTR	CD8
cg18174654	0.359911451665173	0.848972317047348	0.489060865382176	48.91	Up	2	87019612	CD8A	5'UTR; TSS1500	CD8
cg06419846	0.497973500442814	0.930652863413365	0.432679362970551	43.27	Up	11	66083697	CD248	1stExon	CD8
cg11067179	0.406958866176817	0.835437149053973	0.428478282877156	42.85	Up	11	66083541	CD248	1stExon	CD8
cg05496363	0.407166483282131	0.81697364323607	0.409807159953939	40.98	Up	11	66083766	CD248	1stExon	CD8
cg08506127	0.199844741764299	0.579676287575985	0.379831545811686	37.98	Up	2	87018958	CD8A	TSS200; 5'UTR	CD8
cg01002223	0.538908131173734	0.914368899976213	0.375460768802479	37.55	Up	1	8987034			CD8
cg12344862	0.466219989332449	0.814680540257039	0.34846055092459	34.85	Up	2	87019846	CD8A	5'UTR; TSS1500	CD8
cg07702659	0.503016294778651	0.84598358220898	0.342967287430329	34.3	Up	1	228324020			CD8
cg24345747	0.181026922083562	0.523476444176741	0.34244952209318	34.24	Up	2	87015813	CD8A	Body	CD8
cg12480903	0.545203477663536	0.210695722578517	0.334507755085019	33.45	Down	1	167423965	CD247	Body	CD8
cg09318840	0.202381745498366	0.51549737574866	0.313115630250294	31.31	Up	2	87018944	CD8A	TSS200; 5'UTR	CD8
cg17851021	0.564487412959184	0.877467604922608	0.312980191963424	31.3	Up	5	1097374	SLC12A7	Body	CD8
cg19410791	0.180845865342663	0.493545814550705	0.312699949208042	31.27	Up	2	87037000	CD8A	TSS1500	CD8
cg01949403	0.55169757397249	0.863355039290692	0.311657465318203	31.17	Up	22	36562402	APOL3	TSS200	CD8
cg20840456	0.57668402991178	0.873143790665996	0.296459760754216	29.65	Up	X	75391688	CXorf26	TSS1500	CD8
cg09543427	0.610981591717322	0.320653999520049	0.290327592197273	29.03	Down	3	13590350	FBLN2	TSS1500	CD8
cg21648425	0.311109637613878	0.598642444674668	0.28753280706079	28.75	Up	2	87019192	CD8A	5'UTR; TSS1500	CD8
cg13571479	0.252871570198732	0.539905320246237	0.287033750047505	28.7	Up	7	2077345	MAD1L1	Body	CD8
cg18830527	0.154708141252167	0.441350087817161	0.286641946564994	28.66	Up	2	87018966	CD8A	TSS200; 5'UTR	CD8
cg11958495	0.701878394429701	0.416937037068563	0.284941357361138	28.49	Down	1	167409198	CD247	Body	CD8
cg20367218	0.609567369268559	0.890574131832768	0.281006762564209	28.1	Up	11	66083224	CD248	1stExon	CD8
cg22213242	0.586173598416676	0.865157003980715	0.278983405564038	27.9	Up	11	66083573	CD248	1stExon	CD8
cg22556056	0.620464322258479	0.873637741012482	0.253173418754003	25.32	Up	17	2228003	TSR1; SRR	Body; 3'UTR	CD8
cg14171188	0.626964890187509	0.870589526201267	0.243624636013758	24.36	Up	1	244218327	ZNF238	Body; 1stExon	CD8
cg01847441	0.549083331682307	0.781206747372755	0.232123415690448	23.21	Up	14	69431073	ACTN1	Body	CD8
cg09205751	0.630921665049036	0.855712577189718	0.224790912140681	22.48	Up	11	278394	NLRP6	TSS200	CD8
cg14027234	0.44340618832587	0.665494943700842	0.222088755374972	22.21	Up	11	66084163	CD248	1stExon	CD8
cg01474925	0.71183140468242	0.925024375710235	0.213192971027815	21.32	Up	6	166824871	RPS6KA2	3'UTR	CD8
cg25554283	0.228061994713839	0.029346422125396	0.198715572588443	19.87	Down	17	63558259	AXIN2	TSS1500	CD8
cg20383347	0.691327842777228	0.883946476887834	0.192618634110606	19.26	Up	7	98586433	TRRAP	Body	CD8
cg27481559	0.13368169931582	0.324245419844839	0.19056372052902	19.06	Up	2	87037038			CD8
cg13681325	0.667544655336723	0.856285826200161	0.188741170863438	18.87	Up	2	87020377	CD8A	5'UTR	CD8
cg21164741	0.701155945535017	0.889833434673237	0.188677489138219	18.87	Up	1	244218382	ZNF238	Body; 1stExon	CD8
cg08549241	0.692411225538138	0.877607479682784	0.185196254144646	18.52	Up	16	89440133	ANKRD11	5'UTR	CD8
cg16941568	0.58567302202341	0.403800236947803	0.181872785075607	18.19	Down	11	1575781	HCCA2; DUSP8	Body; 3'UTR	CD8
cg09567197	0.75397598644571	0.932860762319745	0.178884775874036	17.89	Up	1	244218537	ZNF238	Body; 1stExon	CD8
cg20492912	0.251411205510023	0.429837335649326	0.178426130139303	17.84	Up	11	118230053	UBE4A	TSS1500	CD8
cg12105450	0.240326702495049	0.071577706429853	0.168748996065196	16.87	Down	2	202048100	CASP10	5'UTR	CD8
cg23675523	0.738312734352219	0.899812575224006	0.161499840871786	16.15	Up	15	100874864	ADAMTS17	Body	CD8
cg13453424	0.718960272545704	0.878377435047356	0.159417162501651	15.94	Up	9	98260248	PTCH1	5'UTR; Body	CD8
cg07746532	0.225773762945888	0.068041861213906	0.157731901731982	15.77	Down	12	132380903	ULK1	Body	CD8
cg19598713	0.724104230710098	0.863706698335196	0.139602467625099	13.96	Up	8	144601734	ZC3H3	Body	CD8
cg26880239	0.44014813757444	0.303981402982253	0.136166734592187	13.62	Down	1	167472435	CD247	Body	CD8
cg04608004	0.84195100182821	0.975600303581629	0.133649301753419	13.36	Up	1	9781268	PIK3CD	Body	CD8
cg23799532	0.760625207676843	0.893553664278185	0.132928456601342	13.29	Up	1	9780906	PIK3CD	Body	CD8
cg07754492	0.191792291602423	0.062394008215736	0.129398283386687	12.94	Down	2	202047754	CASP10	5'UTR; 1stExon	CD8
cg06765022	0.743354989594125	0.863685566273711	0.120330576679587	12.03	Up	7	76628673	PMS2L11	Body	CD8
cg06690168	0.206944175186291	0.088489368492411	0.11845480669388	11.85	Down	3	196367555	LRRC33	5'UTR	CD8
cg08269389	0.164593613496968	0.061171827798792	0.103421785698176	10.34	Down	1	181074009			CD8
cg14215728	0.678119416049572	0.770256260559231	0.09213684450966	9.21	Up	7	2076778	MAD1L1	Body	CD8
cg02540220	0.846756399561994	0.93001259432639	0.083256194764396	8.33	Up	7	98586497	TRRAP	Body	CD8
cg11821440	0.10537213505725	0.028408479010706	0.076963656046544	7.7	Down	10	96162178	TBC1D12	TSS200	CD8
cg04612073	0.880724795046318	0.957099754121967	0.076374959075649	7.64	Up	7	4769938	FOXK1	Body	CD8
cg15603424	0.09149834198257	0.029545940801329	0.061952401181241	6.2	Down	11	13300592	ARNTL	5'UTR	CD8
cg02913089	0.156431200251515	0.103240649991371	0.053190550260145	5.32	Down	15	85525744	PDE8A	Body	CD8
cg02964396	0.074792579000324	0.023594247596539	0.051198331403785	5.12	Down	19	13213777	LYL1	TSS200	CD8
cg04859102	0.090925031316142	0.046211134016787	0.044713897299355	4.47	Down	6	31527893			CD8
cg01709619	0.058216758074732	0.01474299363758	0.043473764437152	4.35	Down	3	129346694			CD8
cg12838644	0.072482945671343	0.029591766055641	0.042891179615702	4.29	Down	14	77413642			CD8
cg23936745	0.078621345092167	0.038053688652342	0.040567656439826	4.06	Down	1	1837873			CD8
cg18663341	0.846028620578821	0.884807242470518	0.038778621891698	3.88	Up	7	45148416	TBRG4	Body	CD8
cg17352995	0.052505324952599	0.018144008614631	0.034361316337968	3.44	Down	4	8201128	SH3TC1	1stExon; 5'UTR	CD8
cg04496246	0.036389016424822	0.020643734328842	0.01574528209598	1.57	Down	22	43506372	BIK	TSS1500	CD8
cg09996288	0.022203991344454	0.0070042316664	0.015199759678054	1.52	Down	6	32055517	TNXB	Body	CD8
cg08350814	0.024095592887397	0.009278923742383	0.014816669145015	1.48	Down	2	191045309	C2orf88	TSS1500; 5'UTR	CD8
cg25211525	0.013577529392803	0.003935658402801	0.009641870990003	0.96	Down	6	3751739	C6orf145	1stExon	CD8
cg12213680	0.163576713533897	0.893840748657818	0.730264035123921	73.03	Up	6	24877462	FAM65B	5'UTR; 1stExon	Eosinohil
cg26103369	0.207073922310994	0.924728041142536	0.717654118831543	71.77	Up	14	75153307	KIAA0317	5'UTR	Eosinohil
cg05078091	0.217191978094321	0.932323375914145	0.715131397819824	71.51	Up	11	129984345	APLP2	Body	Eosinohil
cg20240243	0.21468274784085	0.911965506809955	0.697282758969105	69.73	Up	15	100154002	MEF2A	5'UTR	Eosinohil
cg01953317	0.217660282574665	0.913895896250165	0.6962356136755	69.62	Up	2	55642894	CCDC88A	Body	Eosinohil
cg18348836	0.197886691545652	0.891389940513419	0.693503248967766	69.35	Up	1	60282400	HOOK1	Body	Eosinohil
cg18349241	0.225219639054263	0.915151106641468	0.689931467587205	68.99	Up	5	89772071	POLR3G; MBLAC2	5'UTR; TSS1500	Eosinohil
cg08077807	0.208919380514064	0.898700068334147	0.689780687820083	68.98	Up	14	62001072	PRKCH	Body	Eosinohil
cg18380211	0.199047791411532	0.885819146402555	0.686771354991022	68.68	Up	5	98247404	CHD1	Body	Eosinohil
cg09797433	0.223965849257524	0.905585849435829	0.681620000178306	68.16	Up	4	87938832	AFF1	Body	Eosinohil
cg08223760	0.223351735372021	0.901559722606878	0.678207987234857	67.82	Up	1	43291209	ERMAP	TSS200; 5'UTR	Eosinohil
cg23172995	0.204129835248372	0.881878415368655	0.677748580120282	67.77	Up	5	150486801	ANXA6	Body	Eosinohil
cg18966140	0.245321929504897	0.920276980497654	0.674955050992757	67.5	Up	10	15898849	FAM188A	Body	Eosinohil
cg12910830	0.222285369835828	0.89466461153839	0.672379241702562	67.24	Up	5	162929657	MAT2B	TSS1500	Eosinohil
cg10454864	0.276776430035773	0.943601308899923	0.66682487886415	66.68	Up	2	112654017			Eosinohil
cg02494549	0.235486455179296	0.9008458189795	0.665359363800204	66.54	Up	2	161798364			Eosinohil
cg04476877	0.236627111581763	0.900499715691191	0.663872604109428	66.39	Up	5	43600777			Eosinohil
cg13872812	0.285723795786609	0.949559510328201	0.663835714541591	66.38	Up	3	107399496	BBX	5'UTR	Eosinohil
cg22221575	0.17774349815336	0.838743330422835	0.660999832269475	66.1	Up	3	195965369	PCYT1A	3'UTR	Eosinohil
cg04365699	0.19350660776531	0.853502685132144	0.659996077366835	66	Up	3	177320997			Eosinohil
cg00006459	0.228502000342274	0.887520047486245	0.65901804714397	65.9	Up	4	148635716			Eosinohil
cg06665913	0.229779397821085	0.888126058683791	0.658346660862707	65.83	Up	11	113947036	ZBTB16	Body	Eosinohil
cg14783123	0.24396541310424	0.900826541395858	0.656861128291618	65.69	Up	8	68022262	CSPP1	Body	Eosinohil
cg09696385	0.235872908475546	0.890008305021242	0.654135396545696	65.41	Up	7	127528039	SND1	Body	Eosinohil
cg26749306	0.232351444289014	0.881690298970829	0.649338854681815	64.93	Up	17	81043782	METRNL	Body	Eosinohil
cg14419441	0.187721968987484	0.836449195964518	0.648727226977034	64.87	Up	9	5760346	KIAA1432	Body	Eosinohil
cg22543648	0.2720724052061	0.914899060039136	0.642826654833036	64.28	Up	X	48644610	GATA1	TSS1500	Eosinohil
cg27224986	0.231747774786034	0.869967322172807	0.638219547386773	63.82	Up	4	53906430	SCFD2	Body	Eosinohil
cg11841863	0.236963949075247	0.87278974360455	0.635825794529303	63.58	Up	3	25646267	TOP2B	Body	Eosinohil
cg18254848	0.245429660843648	0.881177465088644	0.635747804244997	63.57	Up	19	40227949	CLC	Body	Eosinohil
cg02007259	0.213283478171559	0.847786718970102	0.634503240798544	63.45	Up	X	48645037	GATA1	5'UTR; 1stExon	Eosinohil
cg21261709	0.222796529089174	0.856431850344131	0.633635321254958	63.36	Up	7	104887042	SRPK2	Body	Eosinohil
cg06648780	0.249101964360057	0.882629883524072	0.633527919164015	63.35	Up	3	105133817	ALCAM	Body	Eosinohil
cg12192145	0.212969707640915	0.84621960651599	0.633249898875075	63.32	Up	14	55849528	KIAA0831	Body	Eosinohil
cg11668148	0.206338072748042	0.839374922033489	0.633036849285448	63.3	Up	15	72636405	HEXA	3'UTR	Eosinohil
cg20282837	0.263960429397856	0.894333578565372	0.630373149167516	63.04	Up	10	3508379			Eosinohil
cg19377326	0.259616175535721	0.886942363107342	0.627326187571621	62.73	Up	1	31486063	PUM1	Body	Eosinohil
cg14288925	0.256942535094408	0.882578697491383	0.625636162396976	62.56	Up	7	107223076	BCAP29	Body	Eosinohil
cg14467794	0.255059128012167	0.87644502034569	0.621385892333523	62.14	Up	3	32086860			Eosinohil
cg12377972	0.225908098709262	0.845267996496682	0.61935989778742	61.94	Up	5	132009630	IL4	5'UTR; 1stExon	Eosinohil
cg06620016	0.252151357225231	0.870719691938482	0.618568334713252	61.86	Up	10	134141831			Eosinohil
cg19884556	0.184891194492955	0.802720936018293	0.617829741525338	61.78	Up	6	159128336	SYTL3	Body	Eosinohil
cg11197258	0.295548231265937	0.912539861665349	0.616991630399412	61.7	Up	12	124845001	NCOR2	Body	Eosinohil
cg05690260	0.277089081363738	0.887751562320242	0.610662480956505	61.07	Up	4	25836272	SEL1L3	Body	Eosinohil
cg15710961	0.248782794517185	0.859512047716508	0.610729253199323	61.07	Up	6	56572591	DST	Body	Eosinohil
cg02031326	0.184008118838659	0.778821629860313	0.594813511021654	59.48	Up	3	57112045	ARHGEF3	5'UTR	Eosinohil
cg03014680	0.252188846559959	0.846995951555004	0.594807104995045	59.48	Up	12	10122522	CLEC12A	TSS1500	Eosinohil
cg04138746	0.335364335855028	0.928754459787683	0.593390123932655	59.34	Up	16	17034451			Eosinohil
cg12105691	0.276391505643338	0.868625101143062	0.592233595499724	59.22	Up	3	168511423	C3orf50	Body	Eosinohil
cg11209521	0.298421428938693	0.89008968476102	0.591668255822327	59.17	Up	1	68209155	GNG12	5'UTR	Eosinohil
cg13966095	0.268640649711826	0.857330376505009	0.588689726793182	58.87	Up	6	52224645			Eosinohil
cg15427040	0.34641059011955	0.927710260292553	0.581299670173002	58.13	Up	19	39696134	SYCN	TSS1500	Eosinohil
cg07594613	0.307433365959244	0.888359374627852	0.580926008668608	58.09	Up	4	26609417	TBC1D19	Body	Eosinohil
cg18597415	0.336598852192956	0.91460567118874	0.578006818995784	57.8	Up	19	40229366	CLC	TSS1500	Eosinohil
cg17589056	0.196906132869731	0.771981796978676	0.575075664108945	57.51	Up	13	72454090			Eosinohil
cg07050712	0.311253984375589	0.882715116267963	0.571461131892373	57.15	Up	17	47372126	ZNF652	3'UTR	Eosinohil
cg08166362	0.207696844328228	0.769125255053768	0.56142841072554	56.14	Up	3	128998952	C3orf37	Body	Eosinohil
cg07633835	0.282863572549495	0.834106986292954	0.55124341374346	55.12	Up	10	5938186	FBXO18	Body	Eosinohil
cg18954925	0.318710778874304	0.86727151693197	0.548560738057666	54.86	Up	4	103736886	UBE2D3	Body	Eosinohil
cg16756949	0.313435934646242	0.856938102091317	0.543502167445076	54.35	Up	6	47224731	TNFRSF21	Body	Eosinohil
cg00059879	0.358335755594702	0.89838261172724	0.540046856132538	54	Up	15	49534692	GALK2	Body	Eosinohil
cg26156120	0.34478837609129	0.884835495289475	0.540047119198185	54	Up	14	45579157	PRPF39; SNORD127	Body; TSS1500	Eosinohil
cg19535004	0.321540681925906	0.855711389369496	0.53417070744359	53.42	Up	11	59385576			Eosinohil
cg24028828	0.389947202169741	0.922862784323406	0.532915582153665	53.29	Up	12	56694932	CS	TSS1500	Eosinohil
cg17726535	0.392156570094031	0.910899499099095	0.518742929005064	51.87	Up	19	15441195			Eosinohil
cg12198633	0.31908449842025	0.837523435377864	0.518438936957614	51.84	Up	3	183358667	KLHL24	5'UTR	Eosinohil
cg03448301	0.375752609037986	0.889970289072313	0.514217680034327	51.42	Up	11	62678778	CHRM1	5'UTR	Eosinohil
cg04569594	0.356587478916115	0.870644499684593	0.514057020768478	51.41	Up	3	125181706	SNX4	Body	Eosinohil
cg00156403	0.283813989957978	0.795100439162778	0.5112864492048	51.13	Up	1	213035301	FLVCR1	Body	Eosinohil
cg25625457	0.376882359055547	0.883943003911705	0.507060644856158	50.71	Up	1	203733042	LAX1	TSS1500	Eosinohil
cg07295520	0.352635837521149	0.858057352712228	0.505421515191078	50.54	Up	12	69902497	FRS2	5'UTR	Eosinohil
cg21876145	0.376458991001871	0.881217617960087	0.504758626958216	50.48	Up	2	20243393	LAPTM4A	Body	Eosinohil
cg14924866	0.335129572359422	0.835989534854951	0.500859962495529	50.09	Up	3	170910597	TNIK	Body	Eosinohil
cg04293770	0.359358561323513	0.848861389743232	0.489502828419719	48.95	Up	5	148330536			Eosinohil
cg16604391	0.394534014079297	0.882929602337065	0.488395588257769	48.84	Up	12	125359749			Eosinohil
cg21805136	0.27661816851559	0.758485823451043	0.481867654935453	48.19	Up	X	39436529			Eosinohil
cg11757326	0.353757559781518	0.827652017105307	0.473894457323789	47.39	Up	22	40139626	ENTHD1	3'UTR	Eosinohil
cg04793634	0.417541971501199	0.88990248766943	0.472360516168231	47.24	Up	8	37597994	ERLIN2	Body	Eosinohil
cg19390271	0.260364587457193	0.732383644121752	0.472019056664559	47.2	Up	12	70645360	CNOT2	5'UTR	Eosinohil
cg17233452	0.422264989765592	0.892422369956332	0.47015738019074	47.02	Up	4	129793434	PHF17	3'UTR	Eosinohil
cg03455736	0.432883590114233	0.898152728389719	0.465269138275485	46.53	Up	22	49882497			Eosinohil
cg13753868	0.356498175393944	0.820263099266501	0.463764923872557	46.38	Up	19	2865997	ZNF556	TSS1500	Eosinohil
cg09386303	0.397314151348833	0.855804268919931	0.458490117571098	45.85	Up	12	48551862	ASB8	TSS1500	Eosinohil
cg23716690	0.262047050599366	0.717565169591029	0.455518118991663	45.55	Up	1	10314029	KIF1B	Body	Eosinohil
cg16658191	0.423662911490567	0.870345832667135	0.446682921176568	44.67	Up	10	71075744	HK1	Body; 1stExon	Eosinohil
cg12451155	0.445193543107557	0.885691760995503	0.440498217887946	44.05	Up	1	29065427	YTHDF2	Body	Eosinohil
cg05581314	0.415248882476435	0.855253435147465	0.44000455267103	44	Up	6	30176816	TRIM26	5'UTR	Eosinohil
cg05157702	0.457488752870439	0.895081355014477	0.437592602144038	43.76	Up	X	15510812	PIR	5'UTR	Eosinohil
cg07335376	0.399842773873709	0.834691814758565	0.434849040884855	43.48	Up	8	55047225	MRPL15	TSS1500	Eosinohil
cg26425521	0.514053850117053	0.948442879341186	0.434389029224133	43.44	Up	7	143700939	OR6B1	TSS200	Eosinohil
cg07236204	0.410822678722813	0.838304357252591	0.427481678529778	42.75	Up	1	199372786			Eosinohil
cg09370463	0.506381506403148	0.930047208829476	0.423665702426328	42.37	Up	6	129920398	ARHGAP18	Body	Eosinohil
cg09554099	0.51665295060819	0.932753096959232	0.416100146351042	41.61	Up	19	48110023	GLTSCR1	TSS1500	Eosinohil
cg19564017	0.499396575016548	0.912421218752583	0.413024643736035	41.3	Up	6	135721680	AHI1	Body	Eosinohil
cg02470179	0.484972003580578	0.897800844616283	0.412828841035705	41.28	Up	3	31580476	STT3B	Body	Eosinohil
cg13694466	0.453222691139543	0.860777435581763	0.407554744442219	40.76	Up	10	13382122	SEPHS1	Body	Eosinohil
cg18367220	0.500478770093666	0.905805279527357	0.405326509433692	40.53	Up	14	75165136	KIAA0317	5'UTR	Eosinohil
cg05157904	0.472410512831156	0.87626365482469	0.403853141993534	40.39	Up	1	109207578			Eosinohil
cg21827955	0.499743694304371	0.90286818230694	0.40312448800257	40.31	Up	2	44062010	ABCG5	Body	Eosinohil
cg03942390	0.504230331945089	0.904790833706416	0.400560501761326	40.06	Up	X	154062535	LOC100132963	5'UTR	Eosinohil
cg18278943	0.469653916193362	0.866873428541537	0.397219512348174	39.72	Up	3	57739651			Eosinohil
cg18315834	0.50610990913786	0.903074761729335	0.396964852591476	39.7	Up	14	64909119	MTHFD1	Body	Eosinohil
cg08886063	0.434773283525399	0.831318392246991	0.396545108721592	39.65	Up	17	600398	VPS53	Body	Eosinohil
cg06768361	0.562321631787867	0.955449330136419	0.393127698348552	39.31	Up	12	117480333	TESC	Body	Eosinohil
cg05914537	0.540324205516923	0.926958032555339	0.386633827038416	38.66	Up	20	4764253	RASSF2	3'UTR	Eosinohil
cg15515095	0.527872468135748	0.913410738282607	0.385538270146859	38.55	Up	1	87563710	HS2ST1	3'UTR; Body	Eosinohil
cg21831937	0.539195029814435	0.924053487054928	0.384858457240492	38.49	Up	15	57519802	TCF12	Body	Eosinohil
cg23514543	0.559463622486058	0.935970825380195	0.376507202894137	37.65	Up	12	42523899	GXYLT1	Body	Eosinohil
cg27215768	0.570778490230985	0.935212130328898	0.364433640097912	36.44	Up	10	98425148	PIK3AP1	Body	Eosinohil
cg11619782	0.527697304511306	0.883809614452276	0.35611230994097	35.61	Up	9	140273055	EXD3	Body	Eosinohil
cg05041984	0.568662138301294	0.92074862321254	0.352086484911247	35.21	Up	10	52145861	SGMS1	5'UTR	Eosinohil
cg18194655	0.520746918998259	0.86679344215928	0.346046523161021	34.6	Up	3	58400105	PXK	Body	Eosinohil
cg21438613	0.548615815866431	0.890050481781767	0.341434665915335	34.14	Up	12	29379156	FAR2	5'UTR	Eosinohil
cg00510330	0.42069876769436	0.761060926954561	0.3403621592602	34.04	Up	6	39916111			Eosinohil
cg26358659	0.578125296425608	0.912423231235677	0.334297934810068	33.43	Up	3	60740074	FHIT	5'UTR	Eosinohil
cg27405946	0.547278102061652	0.877957744592806	0.330679642531155	33.07	Up	12	102096066	CHPT1	Body	Eosinohil
cg10370426	0.557661995558358	0.885142009193156	0.327480013634798	32.75	Up	3	156537970			Eosinohil
cg00599812	0.588514594003266	0.915609462710381	0.327094868707115	32.71	Up	1	1385047	ATAD3C	TSS200	Eosinohil
cg11836949	0.512527136547982	0.835747100114914	0.323219963566932	32.32	Up	1	1812359	GNB1	5'UTR	Eosinohil
cg01453551	0.561285455836527	0.878445002445987	0.31715954660946	31.72	Up	8	144213544			Eosinohil
cg00990977	0.571372195877755	0.87691759009563	0.305545394217875	30.55	Up	20	17659317	RRBP1	5'UTR	Eosinohil
cg08698580	0.610001397555645	0.914868050540957	0.304866652985312	30.49	Up	2	233708989	GIGYF2	Body	Eosinohil
cg02223962	0.590345756280269	0.889353729417857	0.299007973137588	29.9	Up	1	87596820	LOC339524	Body; TSS1500	Eosinohil
cg00586094	0.511596451640078	0.809201247231418	0.297604795591339	29.76	Up	6	31775791	LSM2	TSS1500	Eosinohil
cg20080878	0.546836202102778	0.8444333723723	0.297597170269522	29.76	Up	8	126479070			Eosinohil
cg27638778	0.631990581415284	0.927186118235492	0.295195536820208	29.52	Up	16	788935	NARFL	Body	Eosinohil
cg24576940	0.696528434971935	0.981001565663686	0.28447313069175	28.45	Up	7	150648283	KCNH2	Body	Eosinohil
cg14458002	0.600349828830632	0.884521495250262	0.28417166641963	28.42	Up	6	45489463	RUNX2	Body	Eosinohil
cg24347422	0.600691356001547	0.884302438722058	0.283611082720511	28.36	Up	2	133400321	GPR39	Body	Eosinohil
cg08091601	0.630681308091599	0.894063690632045	0.263382382540446	26.34	Up	22	38248464	EIF3L	Body	Eosinohil
cg07271869	0.680521003739031	0.941541865468231	0.261020861729201	26.1	Up	3	195974329	PCYT1A	Body	Eosinohil
cg01881464	0.675949555241708	0.928210064502845	0.252260509261137	25.23	Up	21	34104079			Eosinohil
cg12679749	0.677706344691271	0.925220420891507	0.247514076200236	24.75	Up	4	81101251			Eosinohil
cg09982510	0.651743863001646	0.89571953209598	0.243975669094334	24.4	Up	2	233565164	GIGYF2	5'UTR	Eosinohil
cg27094188	0.659969869744876	0.890356136674403	0.230386266929527	23.04	Up	1	36348278	EIF2C1	TSS1500	Eosinohil
cg02670123	0.724313098974506	0.95221111110633	0.227898012131824	22.79	Up	2	173330395	ITGA6	Body	Eosinohil
cg10152684	0.737109931174989	0.963692438713907	0.226582507538918	22.66	Up	7	2423467			Eosinohil
cg15907287	0.679003672731624	0.898867629120914	0.21986395638929	21.99	Up	5	169127853	DOCK2	Body	Eosinohil
cg26790325	0.692742472078577	0.91049812254981	0.217755650471233	21.78	Up	3	171593356			Eosinohil
cg11267390	0.633911771803396	0.848384304160346	0.21447253235695	21.45	Up	21	45815264	TRPM2	Body	Eosinohil
cg01782059	0.750444313876362	0.96035683911288	0.209912525236518	20.99	Up	1	44715942	ERI3	Body	Eosinohil
cg03736685	0.699745594307977	0.904270957214149	0.204525362906172	20.45	Up	16	55546074	LPCAT2	Body	Eosinohil
cg24350011	0.775224449410451	0.977346513517179	0.202122064106728	20.21	Up	1	4795114	AJAP1	Body	Eosinohil
cg18484008	0.709854665774722	0.90961859798931	0.199763932214588	19.98	Up	5	179224984	MGAT4B	3'UTR	Eosinohil
cg09588567	0.686254725751516	0.871426092769353	0.185171367017836	18.52	Up	1	165794325			Eosinohil
cg00989157	0.742505490473021	0.926993483276941	0.18448799280392	18.45	Up	8	142188198	DENND3	Body	Eosinohil
cg18363417	0.66012898212596	0.843438811211116	0.183309829085155	18.33	Up	4	24521919	MIR573	TSS200	Eosinohil
cg10291238	0.729893753075831	0.907437347466199	0.177543594390368	17.75	Up	13	21423447	XPO4	Body	Eosinohil
cg03555710	0.794789126482981	0.967592223399683	0.172803096916701	17.28	Up	10	6220879	PFKFB3	Body	Eosinohil
cg12491594	0.805426479619948	0.970556134309846	0.165129654689899	16.51	Up	11	3187526	OSBPL5	TSS1500	Eosinohil
cg15598650	0.781572666632505	0.942134653046928	0.160561986414423	16.06	Up	10	123260333	FGFR2	Body	Eosinohil
cg18778827	0.732594562069616	0.893104705811821	0.160510143742205	16.05	Up	19	51914322	SIGLEC10	3'UTR	Eosinohil
cg01104924	0.735681848014611	0.883635067031102	0.147953219016491	14.8	Up	1	205237467	TMCC2	Body	Eosinohil
cg17157894	0.213470244002748	0.066623788101631	0.146846455901118	14.68	Down	22	47187343	TBC1D22A	Body	Eosinohil
cg14629571	0.760512266205198	0.905516640199816	0.145004373994618	14.5	Up	9	120470582	TLR4	Body	Eosinohil
cg12650252	0.810220736327705	0.954118126405981	0.143897390078276	14.39	Up	11	77791508	NDUFC2	TSS1500	Eosinohil
cg12646952	0.798969579558157	0.932868256346498	0.133898676788341	13.39	Up	1	33292200	S100PBP	Body	Eosinohil
cg25461865	0.767135383380794	0.885880548152279	0.118745164771485	11.87	Up	6	131958550	ENPP3	1stExon	Eosinohil
cg23910098	0.860257396621787	0.977674522222572	0.117417125600786	11.74	Up	11	3187534	OSBPL5	TSS1500	Eosinohil
cg11965634	0.821020344905887	0.935429986628005	0.114409641722118	11.44	Up	8	90937405	OSGIN2	Body	Eosinohil
cg05012676	0.887111432286366	0.970030134484874	0.082918702198508	8.29	Up	16	88564366	ZFPM1	Body	Eosinohil
cg07584087	0.812471496019308	0.883399277511555	0.070927781492246	7.09	Up	5	179227268	MGAT4B	Body	Eosinohil
cg03150647	0.928294621070935	0.982164958993263	0.053870337922328	5.39	Up	16	88761332			Eosinohil
cg24688721	0.937384650096088	0.989704494774925	0.052319844678836	5.23	Up	5	179225504	MIR1229; MGAT4B	TSS200; Body	Eosinohil
cg16184737	0.944080197744159	0.986307335075301	0.042227137331142	4.22	Up	7	2679971	TTYH3	Body	Eosinohil
cg04387175	0.942368460624701	0.971350074319909	0.028981613695208	2.9	Up	16	88568629	ZFPM1	Body	Eosinohil
cg21090866	0.219536675141809	0.817760630008864	0.598223954867055	59.82	Up	17	475789	VPS53	Body	Granulocytes
cg10934870	0.169015238500044	0.765138605380445	0.596123366880401	59.61	Up	2	70488000	PCYOX1	Body	Granulocytes
cg01699630	0.164437184463188	0.757243046088045	0.592805861624857	59.28	Up	6	131894023	ARG1	TSS1500	Granulocytes
cg27510066	0.151723868211284	0.728777260591683	0.577053392380399	57.71	Up	8	19536244	CSGALNACT1	Body; 5'UTR	Granulocytes
cg23338668	0.191253059369819	0.767572953231465	0.576319893861646	57.63	Up	8	74240259			Granulocytes
cg25693317	0.221901218366882	0.786587585947245	0.564686367580363	56.47	Up	5	171807791	SH3PXD2B	Body	Granulocytes
cg24131359	0.285719602699766	0.848397273074237	0.562677670374471	56.27	Up	12	69346994	CPM	5'UTR	Granulocytes
cg26396370	0.185893491501299	0.738005986215789	0.55211249471449	55.21	Up	2	10194752	KLF11	3'UTR	Granulocytes
cg26306976	0.241078132118827	0.779485359734907	0.53840722761608	53.84	Up	2	9564901	ITGB1BP1; CPSF3	TSS1500; Body	Granulocytes
cg09948350	0.172225646182605	0.707961394693299	0.535735748510694	53.57	Up	2	70189092	ASPRV1	5'UTR; 1stExon	Granulocytes
cg13589463	0.224491111925554	0.751740563890217	0.527249451964663	52.72	Up	14	100920326	WDR25	Body	Granulocytes
cg08091050	0.226281034594769	0.753392326833719	0.52711129223895	52.71	Up	4	26208051			Granulocytes
cg07079231	0.283243230533089	0.800060436262598	0.51681720572951	51.68	Up	16	21169331	DNAH3; TMEM159	Body; TSS1500	Granulocytes
cg11725581	0.262200998227677	0.768821386403022	0.506620388175345	50.66	Up	7	6140990			Granulocytes
cg08939373	0.144111533374721	0.634920857304565	0.490809323929844	49.08	Up	11	33563246	C11orf41	TSS1500	Granulocytes
cg14181409	0.166997309117628	0.657545969278975	0.490548660161347	49.05	Up	17	9802860	RCVRN	Body	Granulocytes
cg09950920	0.332456221228356	0.788842548358648	0.456386327130291	45.64	Up	2	208734940	PLEKHM3	Body	Granulocytes
cg08119452	0.095862846165892	0.541925549915944	0.446062703750052	44.61	Up	13	53602385	OLFM4	TSS1500	Granulocytes
cg14717666	0.2332899229121	0.671835702661722	0.438545779749622	43.85	Up	4	119862992	SYNPO2	Body	Granulocytes
cg07332601	0.373020785191488	0.795750873641338	0.422730088449851	42.27	Up	8	41072867			Granulocytes
cg23415995	0.17143152842751	0.593386093794045	0.421954565366535	42.2	Up	4	128704651	HSPA4L	Body	Granulocytes
cg00591421	0.376488811773681	0.797915029211795	0.421426217438114	42.14	Up	10	106468736	SORCS3	Body	Granulocytes
cg16072661	0.38740344949913	0.804285459245157	0.416882009746027	41.69	Up	14	21058422	RNASE12; RNASE11	1stExon; TSS200; 3'UTR	Granulocytes
cg24596116	0.143137097242799	0.547333695336776	0.404196598093977	40.42	Up	12	68665317			Granulocytes
cg15848159	0.439662418893642	0.828974799584272	0.38931238069063	38.93	Up	4	85791643	WDFY3	5'UTR	Granulocytes
cg23907981	0.126405882291358	0.514250044980061	0.387844162688703	38.78	Up	7	156836741			Granulocytes
cg04505750	0.102285158243234	0.471018612166791	0.368733453923557	36.87	Up	1	12774815	AADACL3	TSS1500	Granulocytes
cg13358873	0.220139350553763	0.588781376493679	0.368642025939916	36.86	Up	2	69271042	ANTXR1	Body	Granulocytes
cg08036553	0.414503993649771	0.779227901086958	0.364723907437187	36.47	Up	1	64649805			Granulocytes
cg12486521	0.478229023054463	0.828158936728373	0.34992991367391	34.99	Up	1	114429815	BCL2L15	Body	Granulocytes
cg14225168	0.216283265181468	0.541288832175315	0.325005566993846	32.5	Up	9	139403827	NOTCH1	Body	Granulocytes
cg00620464	0.551770840777936	0.862904874604498	0.311134033826562	31.11	Up	2	176868389	KIAA1715	TSS1500	Granulocytes
cg03445151	0.602990060090105	0.858033738895355	0.25504367880525	25.5	Up	2	23516881			Granulocytes
cg11069470	0.159706890048063	0.384949371044949	0.225242480996885	22.52	Up	7	149388394			Granulocytes
cg01613337	0.649643010159362	0.870624479048546	0.220981468889184	22.1	Up	2	149513330	EPC2	Body	Granulocytes
cg25517103	0.586692792029297	0.80708988146174	0.220397089432443	22.04	Up	2	198506530	RFTN2	Body	Granulocytes
cg11869233	0.242223662918464	0.033870617126427	0.208353045792037	20.84	Down	2	48009809	MSH6	TSS1500	Granulocytes
cg13125072	0.655201265996878	0.850016767435128	0.19481550143825	19.48	Up	17	40149134	DNAJC7	Body	Granulocytes
cg14898243	0.694925162993911	0.885175671299657	0.190250508305746	19.03	Up	10	70863693	SRGN	Body	Granulocytes
cg09355008	0.683202093675665	0.868713417514733	0.185511323839068	18.55	Up	1	221165593			Granulocytes
cg01211124	0.696576408627351	0.881502699583946	0.184926290956595	18.49	Up	13	25874859	NUPL1	TSS1500	Granulocytes
cg22017309	0.109008850804976	0.257813208798344	0.148804357993368	14.88	Up	11	61685499	RAB3IL1	TSS1500	Granulocytes
cg26094004	0.78057069160997	0.65608841509631	0.12448227651366	12.45	Down	17	42075116	PYY	5'UTR	Granulocytes
cg20675440	0.642647411791646	0.756236335640156	0.113588923848511	11.36	Up	16	69374895	NIP7; COG8	Body; TSS1500	Granulocytes
cg17778883	0.760556396198448	0.872531203063765	0.111974806865317	11.2	Up	6	140177204			Granulocytes
cg19376823	0.768608365109956	0.87408552212977	0.105477157019814	10.55	Up	3	3135242	IL5RA	Body	Granulocytes
cg18000326	0.732128922868483	0.823055276771942	0.090926353903459	9.09	Up	13	27822751			Granulocytes
cg23486923	0.715237427433819	0.794730825630859	0.079493398197041	7.95	Up	4	738199	PCGF3	Body	Granulocytes
cg02347859	0.803253415800723	0.874542897467948	0.071289481667225	7.13	Up	20	3762520	SPEF1	TSS1500	Granulocytes
cg24929943	0.861852406942378	0.927039418570735	0.065187011628357	6.52	Up	13	113141606	TUBGCP3	Body	Granulocytes
cg24616081	0.839509953604749	0.901222204807334	0.061712251202585	6.17	Up	8	98633510			Granulocytes
cg07169618	0.846022439992335	0.904642684535062	0.058620244542728	5.86	Up	1	234459840	SLC35F3	3'UTR	Granulocytes
cg19615288	0.176272595408875	0.118595481559407	0.057677113849468	5.77	Down	15	56536366	RFX7	TSS1500	Granulocytes
cg11631280	0.858273597987129	0.912634210660256	0.054360612673127	5.44	Up	11	1001383	AP2A2	Body	Granulocytes
cg27066295	0.781894318620991	0.835454485407271	0.05356016678628	5.36	Up	16	87778903	KLHDC4	Body	Granulocytes
cg22867729	0.848646912751552	0.897855525417284	0.049208612665732	4.92	Up	12	121622315	P2RX7	Body	Granulocytes
cg03431155	0.84858568890618	0.887683721164434	0.039098032258254	3.91	Up	7	101840446	CUX1	Body	Granulocytes
cg08262876	0.160944115722905	0.124364811406821	0.036579304316085	3.66	Down	10	102757026	LZTS2	5'UTR	Granulocytes
cg00082787	0.886089712974787	0.922041321368203	0.035951608393416	3.6	Up	22	29424662	ZNRF3	Body	Granulocytes
cg03399971	0.907752429570469	0.943384034276967	0.035631604706498	3.56	Up	12	57828847	INHBC	1stExon	Granulocytes
cg12603173	0.920309429569324	0.955920263255924	0.0356108336866	3.56	Up	11	64508421	RASGRP2	Body	Granulocytes
cg02244204	0.932120737526756	0.965954640234025	0.033833902707269	3.38	Up	5	625213	CEP72	Body	Granulocytes
cg20063650	0.893659086565252	0.927147018981618	0.033487932416367	3.35	Up	X	22290920	ZNF645	TSS200	Granulocytes
cg02551980	0.907983058351447	0.940681815719671	0.032698757368224	3.27	Up	5	112628419	MCC	Body	Granulocytes
cg04264781	0.920462876855994	0.952617096721781	0.032154219865787	3.22	Up	16	87874206	SLC7A5	Body	Granulocytes
cg16160710	0.890914056948676	0.922796881904356	0.03188282495568	3.19	Up	2	165700991			Granulocytes
cg04395498	0.809857923265882	0.841013004332003	0.031155081066121	3.12	Up	7	2017437	MAD1L1	Body	Granulocytes
cg01001924	0.034246292123622	0.065097942469341	0.03085165034572	3.09	Up	19	50834408			Granulocytes
cg22007739	0.906662036248682	0.875769095396139	0.030892940852543	3.09	Down	1	155305329	ASH1L	3'UTR	Granulocytes
cg11002034	0.89337642186921	0.922736668519116	0.029360246649907	2.94	Up	3	184528803	VPS8	TSS1500	Granulocytes
cg16995193	0.939178256757265	0.910566526312383	0.028611730444882	2.86	Down	5	339570	AHRR	Body	Granulocytes
cg02982753	0.539002719747133	0.51054283632598	0.028459883421154	2.85	Down	14	101291410	MEG3	TSS1500	Granulocytes
cg10526504	0.892793699035757	0.864685304731725	0.028108394304032	2.81	Down	11	19984860	NAV2	Body	Granulocytes
cg25561754	0.885713905043398	0.913512113035134	0.027798207991736	2.78	Up	17	78195418	SLC26A11; SGSH	Body; TSS1500	Granulocytes
cg22870344	0.04098675664006	0.013981437155946	0.027005319484114	2.7	Down	12	57040045	ATP5B; SNORD59A	TSS200; TSS1500	Granulocytes
cg15213732	0.943637068640126	0.969980681745713	0.026343613105587	2.63	Up	10	860677	LARP4B	Body	Granulocytes
cg02082720	0.945683277426585	0.970533325859913	0.024850048433328	2.49	Up	5	132323674			Granulocytes
cg13997668	0.079370731768815	0.054643422220856	0.024727309547959	2.47	Down	10	73847532	SPOCK2	Body	Granulocytes
cg14146092	0.089250649619448	0.065769873761061	0.023480775858387	2.35	Down	11	129873378	NCRNA00167; PRDM10	Body; TSS1500	Granulocytes
cg02228688	0.915251096802661	0.937825427478384	0.022574330675723	2.26	Up	7	75951057			Granulocytes
cg15874642	0.931850660317418	0.910335562754124	0.021515097563294	2.15	Down	6	32134560	EGFL8	Body	Granulocytes
cg26543164	0.885092736732293	0.904741075045994	0.019648338313701	1.96	Up	6	28334267	ZKSCAN3	3'UTR	Granulocytes
cg08691740	0.026947319454344	0.008384504186286	0.018562815268057	1.86	Down	5	179125478	CANX	TSS1500	Granulocytes
cg15216636	0.033190026998332	0.014618809519839	0.018571217478493	1.86	Down	19	6739886	TRIP10	Body	Granulocytes
cg07925134	0.081942458600326	0.063534449502427	0.018408009097899	1.84	Down	17	47022508	SNF8	TSS1500	Granulocytes
cg26517646	0.880141138804158	0.86226887399769	0.017872264806468	1.79	Down	16	87022026			Granulocytes
cg15769424	0.014787023577995	0.031186828772199	0.016399805194203	1.64	Up	17	46026892			Granulocytes
cg09188868	0.063465233727088	0.047147551571313	0.016317682155776	1.63	Down	12	57984650	PIP4K2C	TSS1500	Granulocytes
cg01184560	0.058694629456182	0.042627247005105	0.016067382451077	1.61	Down	5	60627852	ZSWIM6	TSS1500	Granulocytes
cg20337976	0.972199255918271	0.956537494844632	0.015661761073639	1.57	Down	2	9965233			Granulocytes
cg11485704	0.026498288344952	0.041881971658324	0.015383683313372	1.54	Up	1	226310475			Granulocytes
cg17314545	0.888279528640471	0.903075749172024	0.014796220531553	1.48	Up	7	6189651	USP42	Body	Granulocytes
cg06518779	0.039434633874071	0.054078192809575	0.014643558935504	1.46	Up	13	103452556	BIVM; KDELC1	5'UTR; TSS1500	Granulocytes
cg10532540	0.070436744852456	0.084856405838241	0.014419660985785	1.44	Up	1	169555773	F5	TSS200	Granulocytes
cg08115430	0.055838346353174	0.069501791991435	0.013663445638261	1.37	Up	7	25902329			Granulocytes
ch.19.12242617R	0.026038866585508	0.038753491574173	0.012714624988665	1.27	Up	19	12381617			Granulocytes
cg00346009	0.060140102630216	0.072107429734424	0.011967327104209	1.2	Up	12	118541298	VSIG10	Body	Granulocytes
cg10398005	0.08901167647005	0.100916179968168	0.011904503498118	1.19	Up	11	117014888	PAFAH1B2	TSS200	Granulocytes
cg18356159	0.054662712781328	0.066604460872336	0.011941748091007	1.19	Up	19	4867968	PLIN3	TSS200	Granulocytes
cg11171429	0.046901818140481	0.058746121148947	0.011844303008466	1.18	Up	4	121844284	PRDM5	TSS1500	Granulocytes
cg26477844	0.035267709288002	0.045619776067734	0.010352066779732	1.04	Up	19	55691742	SYT5	TSS200	Granulocytes
cg03997653	0.020972798232544	0.031306996382268	0.010334198149724	1.03	Up	16	57933822	CNGB1	Body	Granulocytes
cg12606485	0.034750219949521	0.045041193829934	0.010290973880414	1.03	Up	14	21439907			Granulocytes
cg19703826	0.035765245134748	0.046105573260015	0.010340328125267	1.03	Up	16	3185452	ZNF213	5'UTR	Granulocytes
cg07197864	0.070120830579083	0.080147596226268	0.010026765647185	1	Up	1	32110446	PEF1	1stExon	Granulocytes
cg16044674	0.086753685100673	0.096234662861949	0.009480977761277	0.95	Up	6	42981944	MEA1; KLHDC3	TSS1500; TSS200	Granulocytes
cg27343216	0.022295783970811	0.030612741883897	0.008316957913085	0.83	Up	2	44588835	PREPL; C2orf34	1stExon; 5'UTR; TSS1500; TSS200	Granulocytes
cg23537517	0.004871407270281	0.013074328546127	0.008202921275846	0.82	Up	17	21187797	MAP2K3	TSS200	Granulocytes
cg15041659	0.055861993778852	0.047740179194339	0.008121814584513	0.81	Down	1	22778527	ZBTB40	5'UTR	Granulocytes
cg24308654	0.015373911406085	0.007304216690945	0.00806969471514	0.81	Down	4	48908619	OCIAD2	5'UTR	Granulocytes
cg00647646	0.015161217974889	0.007752755598293	0.007408462376596	0.74	Down	12	69633854	CPSF6	Body	Granulocytes
cg07508394	0.010291455197355	0.003464611340343	0.006826843857012	0.68	Down	2	11919475	LPIN1	Body	Granulocytes
cg23704733	0.013048678087106	0.019738761956975	0.006690083869869	0.67	Up	4	84031142	PLAC8	5'UTR; TSS200	Granulocytes
cg08547499	0.003397538398278	0.009793753206909	0.006396214808631	0.64	Up	17	40830481	PLEKHH3	TSS1500	Granulocytes
cg20594607	0.012351438487147	0.005909003973997	0.00644243451315	0.64	Down	12	122241438	LOC338799; SETD1B	TSS200; TSS1500	Granulocytes
cg04931156	0.011791070461199	0.005446126497651	0.006344943963548	0.63	Down	16	58163352	C16orf80	TSS200	Granulocytes
cg22549504	0.007539440657741	0.001246167819814	0.006293272837927	0.63	Down	19	17448937	GTPBP3	Body	Granulocytes
cg12252866	0.013155734273613	0.019264108754264	0.006108374480651	0.61	Up	3	50263686			Granulocytes
cg23338753	0.980590477953028	0.986710195109902	0.006119717156874	0.61	Up	2	1895908	MYT1L	Body	Granulocytes
cg23308293	0.004020090114645	0.009833687077849	0.005813596963203	0.58	Up	11	74660156	XRRA1; SPCS2	1stExon; 5'UTR; TSS200	Granulocytes
cg01385018	0.007524265136579	0.002291247499086	0.005233017637493	0.52	Down	11	118938388	VPS11	TSS200	Granulocytes
cg20613337	0.007067237379782	0.002428489202351	0.004638748177431	0.46	Down	1	21113199	HP1BP3	TSS200	Granulocytes
cg02619805	0.00709903200973	0.002832970254677	0.004266061755053	0.43	Down	19	5623015	SAFB2; SAFB	TSS200	Granulocytes
cg23713965	0.006853973522033	0.002848190386887	0.004005783135146	0.4	Down	6	127588451	RNF146	5'UTR	Granulocytes
cg07314337	0.005284651813723	0.001349224861388	0.003935426952335	0.39	Down	2	153574424	ARL6IP6; PRPF40A	1stExon; 5'UTR; Body; TSS1500	Granulocytes
cg14852238	0.006654054304943	0.002788572500806	0.003865481804136	0.39	Down	1	28562670	ATPIF1	5'UTR; 1stExon	Granulocytes
cg14217684	0.005384542614591	0.001578416842103	0.003806125772487	0.38	Down	13	25861552	MTMR6	1stExon; 5'UTR	Granulocytes
cg19276012	0.004770123214827	0.001391343921495	0.003378779293333	0.34	Down	2	219861030			Granulocytes
cg07232642	0.39031611425865	0.52945159015265	0.139135475894	13.91	Up	10	99822472			Neutrophil
cg23271099	0.772213969307811	0.90776998958102	0.135556020273209	13.56	Up	6	43149472	CUL9	TSS1500	Neutrophil
cg10713232	0.780825695189388	0.903281821395455	0.122456126206066	12.25	Up	17	37051959	LASP1	Body	Neutrophil
cg10797552	0.754627129860088	0.873479937487531	0.118852807627443	11.89	Up	8	129382151			Neutrophil
cg10470368	0.771597785673637	0.872192526231954	0.100594740558317	10.06	Up	11	64146517			Neutrophil
cg19744051	0.674561632647675	0.594631686162691	0.079929946484984	7.99	Down	5	55294284			Neutrophil
cg12876356	0.773390280501196	0.848115200035813	0.074724919534617	7.47	Up	1	92946825	GFI1	Body	Neutrophil
cg13723551	0.8371046886411	0.90729126568994	0.07018657704884	7.02	Up	7	16511803			Neutrophil
cg08678000	0.809411149550069	0.878174271229307	0.068763121679239	6.88	Up	8	89047821			Neutrophil
cg23854456	0.88783110618151	0.951183208073515	0.063352101892005	6.34	Up	19	39806075	LRFN1	TSS200	Neutrophil
cg06703222	0.125692382585733	0.062782552362077	0.062909830223656	6.29	Down	16	69598327	NFAT5	TSS1500	Neutrophil
cg13392885	0.787121104830642	0.846682287329552	0.05956118249891	5.96	Up	2	161593271			Neutrophil
cg13052101	0.906103327333098	0.961814530663424	0.055711203330327	5.57	Up	11	68517529	MTL5	Body	Neutrophil
cg09243909	0.825786922610823	0.879996164237406	0.054209241626584	5.42	Up	16	53871485	FTO	Body	Neutrophil
cg07234876	0.917269229927302	0.970192392133573	0.052923162206271	5.29	Up	8	600039			Neutrophil
cg05071077	0.934337248768558	0.881513769747476	0.052823479021083	5.28	Down	6	33268842	TAPBP	3'UTR	Neutrophil
cg12578486	0.112695322350933	0.061316291912659	0.051379030438274	5.14	Down	13	100008957	UBAC2	Body	Neutrophil
cg10640168	0.919974845758677	0.963725594179595	0.043750748420918	4.38	Up	8	141360745	TRAPPC9	Body	Neutrophil
cg12903171	0.434346875806367	0.391178152537199	0.043168723269168	4.32	Down	7	50850564	GRB10	5'UTR	Neutrophil
cg23438040	0.718848360037231	0.75965532397036	0.040806963933128	4.08	Up	20	32319291	ZNF341	TSS1500	Neutrophil
cg21853542	0.594079779130291	0.554977222217846	0.039102556912445	3.91	Down	7	94286559	SGCE; PEG10	TSS1500; 5'UTR	Neutrophil
cg21629528	0.52388199106037	0.485598060215679	0.038283930844691	3.83	Down	7	130131921	MEST; MESTIT1	5'UTR; TSS200; TSS1500	Neutrophil
cg05819130	0.600414176082712	0.563053375585009	0.037360800497703	3.74	Down	7	94285759	SGCE; PEG10	TSS1500; 5'UTR; 1stExon	Neutrophil
cg16250402	0.852669521421075	0.889178964204049	0.036509442782974	3.65	Up	1	234796042			Neutrophil
cg20893203	0.111186332696869	0.075220069436149	0.03596626326072	3.6	Down	6	41499799			Neutrophil
cg06471744	0.914589006708568	0.879106566560961	0.035482440147607	3.55	Down	5	179630722	RASGEF1C	5'UTR	Neutrophil
cg17404640	0.901731841833228	0.937141473613309	0.035409631780082	3.54	Up	6	22467088			Neutrophil
cg16422814	0.959168288950957	0.925067821713838	0.034100467237119	3.41	Down	10	123691602			Neutrophil
cg25371692	0.047546899969692	0.013423004419092	0.034123895550601	3.41	Down	19	10362856	MRPL4	5'UTR; 1stExon	Neutrophil
cg12324831	0.125855166768272	0.092044107575636	0.033811059192637	3.38	Down	X	154444470	VBP1	TSS1500	Neutrophil
cg05692422	0.939014527724393	0.972291499796701	0.033276972072308	3.33	Up	X	42637044	PPP1R2P9	Body	Neutrophil
cg01759870	0.943956743039226	0.976477550296681	0.032520807257456	3.25	Up	14	105936409	MTA1	Body	Neutrophil
cg01276497	0.890891457479868	0.922850952296328	0.031959494816459	3.2	Up	11	33723723	C11orf91	TSS1500	Neutrophil
cg27071065	0.905519441159503	0.936972425491485	0.031452984331982	3.15	Up	15	81027333	FAM108C1	Body	Neutrophil
cg24787889	0.123771881875873	0.092983814061461	0.030788067814412	3.08	Down	X	48768632	SLC35A2	Body	Neutrophil
cg19079047	0.468083093926841	0.437453118969392	0.030629974957449	3.06	Down	7	94285777	SGCE; PEG10	TSS1500; 5'UTR; 1stExon	Neutrophil
cg14462432	0.940237962885102	0.970659953760128	0.030421990875026	3.04	Up	9	127572501	OLFML2A	Body	Neutrophil
cg07542558	0.888277353298403	0.918175164051164	0.029897810752761	2.99	Up	3	61886718	PTPRG	Body	Neutrophil
cg20643362	0.093685740888382	0.066823591222204	0.026862149666177	2.69	Down	19	30206369	C19orf12	1stExon; 5'UTR; TSS1500	Neutrophil
cg14642833	0.087737854065665	0.06099421209758	0.026743641968085	2.67	Down	10	58121299	ZWINT	TSS1500	Neutrophil
cg08658009	0.893656840440702	0.868593947442639	0.025062892998063	2.51	Down	7	30071179	PLEKHA8	Body	Neutrophil
cg22771904	0.918521500746373	0.943220828587902	0.024699327841529	2.47	Up	6	169051407	SMOC2	Body	Neutrophil
cg08664247	0.01703435606183	0.041487198203273	0.024452842141443	2.45	Up	3	38066742	PLCD1	TSS1500; Body	Neutrophil
cg02025938	0.086875591298092	0.063862336705277	0.023013254592815	2.3	Down	2	136288971	R3HDM1; ZRANB3	TSS200	Neutrophil
cg01952724	0.122767101309653	0.100161336201269	0.022605765108383	2.26	Down	19	51611733	CTU1	TSS200	Neutrophil
cg16718999	0.959741328872379	0.982097873713381	0.022356544841003	2.24	Up	11	64108790	CCDC88B	Body	Neutrophil
cg04436889	0.110188059666129	0.087971307798219	0.022216751867909	2.22	Down	2	11887322	LPIN1	5'UTR	Neutrophil
cg17405908	0.088753888006696	0.06656708760293	0.022186800403767	2.22	Down	7	128784419	TSPAN33	TSS1500	Neutrophil
cg23811057	0.096384341647012	0.074484685882079	0.021899655764933	2.19	Down	1	234908514			Neutrophil
cg20310071	0.112945125015258	0.091455703299075	0.021489421716183	2.15	Down	8	77912528	PXMP3	TSS200	Neutrophil
cg06911282	0.07594515899514	0.054727272367688	0.021217886627452	2.12	Down	8	11660733	FDFT1	Body	Neutrophil
cg14200635	0.114624297125361	0.093525962813866	0.021098334311495	2.11	Down	7	27702666	HIBADH	TSS200	Neutrophil
cg09244754	0.127345299159257	0.10763537486065	0.019709924298607	1.97	Down	6	122792965	PKIB; SERINC1	TSS200	Neutrophil
cg08951907	0.108737495405589	0.089142386312141	0.019595109093448	1.96	Down	17	18218556	TOP3A; SMCR8	TSS1500; TSS200	Neutrophil
ch.1.2344685R	0.054974063481001	0.035716126987089	0.019257936493912	1.93	Down	1	95177356			Neutrophil
cg07432687	0.076034468605153	0.057118313950394	0.01891615465476	1.89	Down	2	97173990	NEURL3	TSS200	Neutrophil
cg11471939	0.091251315756833	0.072699947889165	0.018551367867669	1.86	Down	15	72522966	PKM2	5'UTR	Neutrophil
cg18464896	0.032826466990236	0.01432910360711	0.018497363383126	1.85	Down	8	145691042	KIFC2; CYHR1	TSS1500; TSS200	Neutrophil
cg21887597	0.118560625001316	0.100117107866433	0.018443517134884	1.84	Down	15	83419354			Neutrophil
cg08649954	0.039781479121781	0.057995652553591	0.018214173431811	1.82	Up	1	202114133	ARL8A	TSS1500	Neutrophil
cg17239876	0.956621015151142	0.974724799251363	0.018103784100222	1.81	Up	10	72311914	KIAA1274	Body	Neutrophil
cg00630453	0.078071072866163	0.060099520858601	0.017971552007562	1.8	Down	20	2821369	FAM113A; VPS16	TSS200	Neutrophil
cg13357812	0.060461155382768	0.042450698936564	0.018010456446204	1.8	Down	12	62654503	USP15	Body	Neutrophil
cg07499032	0.091209829278831	0.073541695383535	0.017668133895297	1.77	Down	7	102066852	PRKRIP1	3'UTR	Neutrophil
cg18123596	0.117330752372305	0.099600450615929	0.017730301756376	1.77	Down	17	36956264	PIP4K2B	TSS200	Neutrophil
cg22307649	0.095446733723225	0.077768316619594	0.017678417103632	1.77	Down	11	118889171	TRAPPC4; RPS25	TSS200	Neutrophil
cg05262316	0.064538217874397	0.047058606717285	0.017479611157112	1.75	Down	6	64345491			Neutrophil
cg03977081	0.030079802215013	0.047434868264977	0.017355066049964	1.74	Up	7	73097805	WBSCR22; DNAJC30	TSS200	Neutrophil
cg14376436	0.07714668752717	0.060083093826956	0.017063593700214	1.71	Down	6	111196532	AMD1	5'UTR; Body	Neutrophil
cg19497071	0.086320039276947	0.069204709918407	0.01711532935854	1.71	Down	19	51869589	ETFB	1stExon; 5'UTR	Neutrophil
cg11642891	0.95951645495713	0.976189813234678	0.016673358277547	1.67	Up	2	3452563	TTC15	Body	Neutrophil
cg13622267	0.078466688335223	0.061809099194824	0.016657589140399	1.67	Down	4	68411338	CENPC1	TSS200	Neutrophil
cg02031597	0.115494052389238	0.098941991257078	0.01655206113216	1.66	Down	22	50683365	TUBGCP6	1stExon; 5'UTR	Neutrophil
cg00584670	0.048355750436203	0.031813028425965	0.016542722010238	1.65	Down	5	43603158	NNT	TSS200; 5'UTR	Neutrophil
cg00388987	0.061052480849913	0.044605875442067	0.016446605407845	1.64	Down	16	72698624			Neutrophil
cg10450178	0.055584327012278	0.039182802938537	0.016401524073741	1.64	Down	12	89920041	WDR51B	TSS1500	Neutrophil
cg08793459	0.069106790319117	0.053369083970075	0.015737706349043	1.57	Down	17	57784647	PTRH2; TMEM49	5'UTR; TSS1500	Neutrophil
cg08462292	0.062364568251553	0.046868021011614	0.015496547239939	1.55	Down	1	97188168	PTBP2	Body	Neutrophil
cg09352715	0.082864989752103	0.06754205792339	0.015322931828714	1.53	Down	17	67410995	MAP2K6	1stExon; 5'UTR	Neutrophil
cg01634057	0.085776171683699	0.070537806519581	0.015238365164118	1.52	Down	4	123843788	NUDT6; SPATA5	5'UTR; TSS200; TSS1500	Neutrophil
cg07400328	0.097845244200932	0.082596777100889	0.015248467100043	1.52	Down	6	8064096	MUTED	Body	Neutrophil
cg08271918	0.061607080317689	0.046440974657205	0.015166105660484	1.52	Down	13	73301231	C13orf37; C13orf34	Body; TSS1500	Neutrophil
cg25417348	0.072639733441877	0.057772808100186	0.014866925341691	1.49	Down	19	45458530	CLPTM1	TSS200	Neutrophil
cg00427822	0.102076694749964	0.087303967465495	0.014772727284468	1.48	Down	2	27712755	IFT172	TSS200	Neutrophil
cg08899126	0.046268988523637	0.03191698015815	0.014352008365488	1.44	Down	7	66147017			Neutrophil
cg00918762	0.056080529569034	0.041982115025533	0.014098414543501	1.41	Down	6	30585117	MRPS18B; PPP1R10	TSS1500; TSS200	Neutrophil
cg10927536	0.063245171067759	0.049149007397094	0.014096163670665	1.41	Down	22	26880188	HPS4; SRRD	TSS1500; Body	Neutrophil
cg12661229	0.064476796213608	0.050407036810537	0.014069759403071	1.41	Down	3	49840147	C3orf54	TSS1500	Neutrophil
cg07674403	0.041442563777669	0.027394545859469	0.0140480179182	1.4	Down	19	13068176	GADD45GIP1	TSS200	Neutrophil
cg04386512	0.056925291811477	0.043012598637124	0.013912693174353	1.39	Down	22	41698454	ZC3H7B	5'UTR	Neutrophil
cg10277146	0.064536389461325	0.050629211063291	0.013907178398034	1.39	Down	2	32288253	SPAST	TSS1500	Neutrophil
cg07395907	0.063000956284867	0.049229068670992	0.013771887613874	1.38	Down	3	39219367			Neutrophil
cg17266562	0.08818065182279	0.074419970604235	0.013760681218555	1.38	Down	10	26727598	APBB1IP	5'UTR	Neutrophil
cg16427488	0.065144771870133	0.051643756828402	0.013501015041731	1.35	Down	8	86132835	C8orf59	TSS200	Neutrophil
cg19297231	0.056199051073175	0.042792364582427	0.013406686490748	1.34	Down	6	42016176	CCND3	5'UTR	Neutrophil
cg00239061	0.067434515045419	0.054352785637103	0.013081729408316	1.31	Down	17	56083898	SFRS1	Body	Neutrophil
cg10103751	0.070368890867202	0.057289736990882	0.01307915387632	1.31	Down	16	14013678	ERCC4	TSS1500	Neutrophil
cg16552822	0.045886113069596	0.032760570483661	0.013125542585936	1.31	Down	1	19278734	IFFO2	Body	Neutrophil
cg07773642	0.055372790451911	0.042348722268802	0.013024068183109	1.3	Down	16	74330896	PSMD7	Body	Neutrophil
cg16144934	0.060074910587272	0.047214049809346	0.012860860777926	1.29	Down	5	153570512	GALNT10	1stExon	Neutrophil
cg07443954	0.059013347256586	0.046425733681317	0.012587613575268	1.26	Down	19	49149573	SEC1; CA11	Body; TSS200	Neutrophil
cg17074454	0.076342091828525	0.063779968166085	0.01256212366244	1.26	Down	6	160389792	IGF2R	TSS1500	Neutrophil
cg06351970	0.078210433918704	0.065927628515024	0.012282805403681	1.23	Down	6	111280209	GTF3C6	Body	Neutrophil
cg23070585	0.056060710841179	0.043878705723413	0.012182005117766	1.22	Down	6	33168452	SLC39A7; RXRB	TSS200	Neutrophil
cg24802241	0.05137681427898	0.039434285095812	0.011942529183167	1.19	Down	5	137673902	FAM53C	5'UTR; 1stExon	Neutrophil
ch.11.310923R	0.051152778330661	0.039328666008716	0.011824112321945	1.18	Down	11	11458355	GALNTL4	Body	Neutrophil
cg01202312	0.038494170998956	0.026929426966827	0.011564744032129	1.16	Down	6	34855980	TAF11; ANKS1A	TSS200; TSS1500	Neutrophil
cg07890514	0.071382770477497	0.059769642033665	0.011613128443832	1.16	Down	3	72897063	SHQ1	Body	Neutrophil
cg20979296	0.040019553943293	0.028652902146792	0.011366651796501	1.14	Down	4	169401717	DDX60L	TSS200	Neutrophil
cg17225172	0.057388977352537	0.046169807877334	0.011219169475203	1.12	Down	11	62521755	ZBTB3	TSS200	Neutrophil
cg20564913	0.002534897415723	0.013769773587953	0.01123487617223	1.12	Up	4	1006270	FGFRL1	5'UTR; 1stExon	Neutrophil
cg13713052	0.063541432505917	0.052872138325415	0.010669294180502	1.07	Down	3	122102218	FAM162A; CCDC58	TSS1500; TSS200	Neutrophil
cg24533690	0.060935377078815	0.050354472466975	0.01058090461184	1.06	Down	10	103880622	LDB1	TSS1500	Neutrophil
cg00855938	0.051872472550466	0.041338404287862	0.010534068262604	1.05	Down	14	23565052	C14orf119; ACIN1	5'UTR; TSS1500	Neutrophil
cg17176423	0.070408812085401	0.059916868080927	0.010491944004474	1.05	Down	15	85278581			Neutrophil
cg07290273	0.03899928271784	0.028839427163567	0.010159855554273	1.02	Down	2	62733114	TMEM17	Body	Neutrophil
cg08514994	0.038629662100321	0.028854944216405	0.009774717883917	0.98	Down	20	47805136	STAU1	TSS1500	Neutrophil
cg04327761	0.01845590831289	0.008848556319907	0.009607351992983	0.96	Down	14	74353282	ZNF410	TSS1500	Neutrophil
cg11641045	0.023074446628551	0.013547795985858	0.009526650642693	0.95	Down	12	56325832	DGKA	1stExon; 5'UTR	Neutrophil
cg13024018	0.013673591031387	0.005454945146864	0.008218645884523	0.82	Down	3	133380790	TOPBP1	TSS200	Neutrophil
cg03712341	0.004976350527867	0.013035784768744	0.008059434240877	0.81	Up	5	177659383	AGXT2L2	Body	Neutrophil
cg15348799	0.0041231178316	0.011794924101061	0.007671806269461	0.77	Up	3	170075452	SKIL	TSS200	Neutrophil
cg24098516	0.026221324898676	0.019116229345476	0.0071050955532	0.71	Down	3	122233880	KPNA1	TSS200	Neutrophil
cg02871028	0.019441639255303	0.012434223038106	0.007007416217197	0.7	Down	19	32896878	DPY19L3	TSS200	Neutrophil
cg00915609	0.011497936635689	0.005513664247666	0.005984272388023	0.6	Down	2	97174045	NEURL3	TSS200	Neutrophil
cg02619173	0.010909015770726	0.005425735659757	0.005483280110969	0.55	Down	5	134181600	C5orf24	TSS200; 5'UTR	Neutrophil
cg10021803	0.009572408176819	0.004146884071066	0.005425524105753	0.54	Down	11	74660260	XRRA1; SPCS2	TSS200	Neutrophil
cg00194465	0.00698266504152	0.002705101725922	0.004277563315598	0.43	Down	10	7860511	TAF3	TSS200	Neutrophil
