# Supplementary material for: DNA methylation in blood—Potential to provide new insights into cell biology
Source: PLoS One. 2020 Nov 4;15(11):e0241367. doi: 10.1371/journal.pone.0241367 (PMC7641429; doi:10.1371/journal.pone.0241367)
Supplement: S2 Table — (CSV) [file pone.0241367.s002.csv]

variables	group1	group2	n1	n2	statistic	df	p	p.adj	p.adj.signif
cg25939861	CD14	CD8	2	12	19.7674596587521	1.01130637457028	0.031	0.044285714285714	*
cg25939861	CD19	CD8	8	12	81.5237360570956	8.49914287924969	1.34E-13	6.7E-13	****
cg25939861	CD4	CD8	12	12	122.618871607537	17.6259146438189	2.74E-27	2.74E-26	****
cg25939861	CD56	CD8	12	12	21.7627571952697	11.2601811057012	1.48E-10	4.93333333333333E-10	****
cg25939861	CD19	CD8	8	12	81.5237360570956	8.49914287924969	1.34E-13	6.7E-13	****
cg25939861	CD4	CD8	12	12	122.618871607537	17.6259146438189	2.74E-27	2.74E-26	****
cg25939861	CD56	CD8	12	12	21.7627571952697	11.2601811057012	1.48E-10	4.93333333333333E-10	****
CpG_2	CD14	CD4	2	12	5.03343344586624	11.8332763749477	0.000305	0.0061	**
CpG_2	CD19	CD4	8	12	6.40948541826901	15.7593372965624	9.29E-06	0.00023426	***
CpG_2	CD4	CD56	12	12	-7.31332268386048	11.7166586632877	1.07E-05	0.00023426	***
CpG_2	CD4	CD8	12	12	-7.08863811080906	12.7645937010635	9.05E-06	0.00023426	***
CpG_3	CD14	CD4	2	12	5.51234692401346	6.26304468503616	0.001	0.019	*
CpG_3	CD19	CD4	8	12	7.89783956816472	11.5780092080374	5.37E-06	0.0001611	***
CpG_3	CD4	CD56	12	12	-7.39783612016261	11.5673914886603	1.02E-05	0.00023426	***
CpG_3	CD4	CD8	12	12	-7.43359316202702	12.2536199795191	7E-06	0.000196	***
CpG_4	CD14	CD4	2	12	7.73003977837699	11.9840169589139	5.38E-06	0.0001611	***
CpG_4	CD19	CD4	8	12	7.76378332154727	11.2716810887064	7.49E-06	0.00020223	***
CpG_4	CD4	CD56	12	12	-7.56841168772505	11.3862038033992	9.01E-06	0.00023426	***
CpG_4	CD4	CD8	12	12	-7.36960381211118	11.826513541562	9.37E-06	0.00023426	***
cg13617280	CD14	CD56	2	12	33.1087499198255	11.0061968558836	2.25E-12	1.125E-11	****
cg13617280	CD19	CD56	8	12	29.347290326137	16.5387521613004	1.06E-15	1.41333333333333E-14	****
cg13617280	CD4	CD56	12	12	28.2212456639062	19.9159153704817	1.56E-17	3.12E-16	****
cg13617280	CD56	CD8	12	12	-12.2130412406696	15.0956156018042	3.16E-09	1.05333333333333E-08	****
CpG.243	CD14	CD56	2	12	12.3127618464256	1.32255971448724	0.025	0.058823529411765	ns
CpG.243	CD19	CD56	8	12	26.7035797453101	16.6795637948437	4.01E-15	3.208E-14	****
CpG.243	CD4	CD56	12	12	31.547442032975	13.4274230235824	5.48E-14	3.13142857142857E-13	****
CpG.243	CD56	CD8	12	12	-12.1282595762105	15.5614143940308	2.44E-09	8.87272727272727E-09	****
CpG.244	CD14	CD56	2	12	18.4937555764021	2.00160764989813	0.003	0.008571428571429	**
CpG.244	CD19	CD56	8	12	24.2201509338229	17.9955991008118	3.47E-15	3.208E-14	****
CpG.244	CD4	CD56	12	12	29.4819883297668	15.1421167046291	8.6E-15	5.73333333333333E-14	****
CpG.244	CD56	CD8	12	12	-12.7615220848873	16.006601726116	8.35E-10	3.34E-09	****
CpG.245	CD14	CD56	2	12	18.3438362797257	1.65791732905305	0.007	0.0175	*
CpG.245	CD19	CD56	8	12	22.6457304791356	13.5594528193471	3.63E-12	1.61333333333333E-11	****
CpG.245	CD4	CD56	12	12	32.3791269456808	20.5159605918848	4.3E-19	1.72E-17	****
CpG.245	CD56	CD8	12	12	-11.9766085439861	13.6835627685667	1.23E-08	3.78461538461538E-08	****
cg11067179	CD14	CD8	2	12	18.033955337188	11.9900262864658	4.71E-10	4.239E-09	****
cg11067179	CD19	CD8	8	12	13.9084364419556	13.6291409680367	1.94E-09	1.358E-08	****
cg11067179	CD4	CD8	12	12	14.7941062354854	13.9267354685949	6.56E-10	5.248E-09	****
cg11067179	CD56	CD8	12	12	16.473889891196	13.662370216774	2.1E-10	2.1E-09	****
cg13995453	CD14	CD56	2	12	5.93941614370557	1.03063567734391	0.101	0.505	ns
cg13995453	CD19	CD56	8	12	33.7624127705357	16.8126607786864	6.89E-17	5.512E-16	****
cg13995453	CD4	CD56	12	12	27.0977639673338	21.0806276465908	7.21E-18	7.21E-17	****
cg13995453	CD56	CD8	12	11	-27.9758568297718	20.3593817395361	1E-17	9E-17	****
cg16636767	CD14	CD19	2	8	-21.6083446308784	2.79975989674354	0.000336	0.00336	**
cg16636767	CD14	CD4	2	12	-28.5429047230872	1.44208694075572	0.006	0.042	*
cg16636767	CD14	CD56	2	12	-26.568410662996	1.83346021536486	0.002	0.018	*
cg16636767	CD14	CD8	2	12	-28.5341366579598	1.46470879123816	0.005	0.04	*
CpG_14058	CD14	CD19	2	8	-18.839427117961	5.72549672645344	2.27E-06	0.00011804	***
CpG_14058	CD14	CD4	2	12	-28.3026130778337	2.44992906052321	0.000383	0.019533	*
CpG_14058	CD14	CD56	2	12	-33.8213062581579	1.3424655651351	0.006	0.294	ns
CpG_14058	CD14	CD8	2	12	-29.9363812820144	2.06597903161773	0.00093	0.0465	*
CpG_14059	CD14	CD19	2	8	-24.1486083751533	7.4086497469812	2.57E-08	1.5163E-06	****
CpG_14059	CD14	CD4	2	12	-49.3211834952934	11.8860842198364	4.07E-15	3.2153E-13	****
CpG_14059	CD14	CD56	2	12	-76.0562867677547	8.4881559923081	2.49E-13	1.5687E-11	****
CpG_14059	CD14	CD8	2	12	-84.9068489991009	7.04224062087867	7.28E-12	4.368E-10	****
CpG_14060	CD14	CD19	2	8	-19.8064802173967	7.33872476845396	1.22E-07	6.71E-06	****
CpG_14060	CD14	CD4	2	12	-47.9533234048958	11.7742275568151	7.24E-15	5.5024E-13	****
CpG_14060	CD14	CD56	2	12	-51.8371073829524	11.5187947952172	5.18E-15	3.9886E-13	****
CpG_14060	CD14	CD8	2	12	-63.2720258731423	9.96459374872614	2.59E-14	1.8648E-12	****
CpG_14061	CD14	CD19	2	8	-21.1030482672247	7.00499736762309	1.34E-07	7.236E-06	****
CpG_14061	CD14	CD4	2	12	-44.9283958089742	11.0297163868899	7.61E-14	5.2509E-12	****
CpG_14061	CD14	CD56	2	12	-53.2362234854687	11.0420631392988	1.15E-14	8.51E-13	****
CpG_14061	CD14	CD8	2	12	-42.747844837158	11.0265284453673	1.32E-13	8.844E-12	****
CpG_14062	CD14	CD19	2	8	-20.6692314633208	7.57451345993538	6.16E-08	3.5112E-06	****
CpG_14062	CD14	CD4	2	12	-35.7298408153507	11.9001954081523	1.78E-13	1.1748E-11	****
CpG_14062	CD14	CD56	2	12	-36.2374005189911	11.7382926236594	2.05E-13	1.312E-11	****
CpG_14062	CD14	CD8	2	12	-26.8300399026394	11.90775736806	5.12E-12	3.1232E-10	****
CpG_14063.cg23244761	CD14	CD19	2	8	-19.8197020626526	7.01379381667015	2.04E-07	1.0812E-05	****
CpG_14063.cg23244761	CD14	CD4	2	12	-48.608416445631	11.1050551209692	2.71E-14	1.9241E-12	****
CpG_14063.cg23244761	CD14	CD56	2	12	-56.9210224311759	11.1470115766812	4.28E-15	3.3384E-13	****
CpG_14063.cg23244761	CD14	CD8	2	12	-51.1742563225099	11.1140620036065	1.5E-14	1.095E-12	****
CpG_14064	CD14	CD19	2	8	-19.651518066436	7.51191434501673	9.88E-08	5.5328E-06	****
CpG_14064	CD14	CD4	2	12	-39.4322523192646	11.5374883355952	1.15E-13	7.82E-12	****
CpG_14064	CD14	CD56	2	12	-48.6111668391557	9.67369192804982	6.92E-13	4.2904E-11	****
CpG_14064	CD14	CD8	2	12	-36.8261868824471	11.6849587042588	1.89E-13	1.2285E-11	****
CpG_14065	CD14	CD19	2	8	-23.4786313078057	7.28179787016942	3.94E-08	2.2852E-06	****
CpG_14065	CD14	CD4	2	12	-50.3408254436591	11.9945822985096	2.51E-15	2.008E-13	****
CpG_14065	CD14	CD56	2	12	-39.2564213520088	11.8047488294284	7.09E-14	4.963E-12	****
CpG_14065	CD14	CD8	2	12	-45.7506403256906	11.9263957741636	9.07E-15	6.8025E-13	****
cg10837404	CD14	CD4	2	12	24.7508647805662	6.37280150363466	1.42E-07	9.94E-07	****
cg10837404	CD19	CD4	8	12	21.5631340632249	17.7940202444261	3.35E-14	3.35E-13	****
cg10837404	CD4	CD56	12	12	-28.3404273811529	12.9870750594133	4.6E-13	4.14E-12	****
cg10837404	CD4	CD8	12	12	-14.0481504055018	21.6734788669228	2.31E-12	1.848E-11	****
cg21596498	CD14	CD19	2	8	25.4694607427287	5.25073484734623	1.05E-06	2.625E-06	****
cg21596498	CD19	CD4	8	11	-31.3210492198146	7.44275051671461	3.56E-09	2.16E-08	****
cg21596498	CD19	CD56	8	12	-31.2730207964171	7.35216079257627	4.32E-09	2.16E-08	****
cg21596498	CD19	CD8	8	12	-32.2635596691618	7.03436300553707	6.62E-09	2.20666666666667E-08	****
cg02665297	CD14	CD19	2	8	13.3190978545064	7.9207662680414	1.06E-06	2.76521739130435E-06	****
cg02665297	CD19	CD4	8	12	-14.9959382369557	7.27132727160044	9.84E-07	2.68363636363636E-06	****
cg02665297	CD19	CD56	8	12	-13.3304513345798	9.38387220399455	2.07E-07	8.28E-07	****
cg02665297	CD19	CD8	8	12	-14.9207986248541	7.34557868759135	9.26E-07	2.64571428571429E-06	****
CpG.916	CD14	CD19	2	8	25.4124477936656	7.87493152234231	7.69E-09	5.7675E-08	****
CpG.916	CD19	CD4	8	12	-26.5800255454776	8.83665603260046	9.72E-10	1.458E-08	****
CpG.916	CD19	CD56	8	12	-16.9567428087094	17.1189549471006	3.87E-12	2.322E-10	****
CpG.916	CD19	CD8	8	12	-27.3902099204487	7.80762492371881	4.85E-09	4.71428571428571E-08	****
CpG.917	CD14	CD19	2	8	20.6005506843779	7.37983498622079	8.62E-08	4.525E-07	****
CpG.917	CD19	CD4	8	12	-20.8068071711133	7.3045566702742	9.05E-08	4.525E-07	****
CpG.917	CD19	CD56	8	12	-14.994274608495	16.1115213181901	6.94E-11	1.626E-09	****
CpG.917	CD19	CD8	8	12	-21.1463973606266	7.14534164262146	1.05E-07	4.84615384615385E-07	****
CpG.918	CD14	CD19	2	8	14.6699966641595	3.53331743009444	0.000272	0.00068	***
CpG.918	CD19	CD4	8	12	-22.3145548332063	7.75903870473143	2.56E-08	1.70666666666667E-07	****
CpG.918	CD19	CD56	8	12	-16.7591061341141	14.3333455241531	8.13E-11	1.626E-09	****
CpG.918	CD19	CD8	8	12	-22.655499886071	7.4503987926231	3.83E-08	2.298E-07	****
CpG.919	CD14	CD19	2	8	16.9322306561278	7.91341100837578	1.69E-07	7.24285714285714E-07	****
CpG.919	CD19	CD4	8	12	-18.4639700711693	7.1677219792076	2.63E-07	9.28235294117647E-07	****
CpG.919	CD19	CD56	8	12	-15.2011229791195	11.535900126331	5.5E-09	4.71428571428571E-08	****
CpG.919	CD19	CD8	8	12	-18.8098826228561	7.08647456401102	2.61E-07	9.28235294117647E-07	****
CpG.921	CD14	CD19	2	8	16.3195031895309	7.16765506709485	6.25E-07	1.965E-06	****
CpG.921	CD19	CD4	8	12	-16.0063864469194	7.23191651384155	6.55E-07	1.965E-06	****
CpG.921	CD19	CD56	8	12	-12.3746446091995	14.2869004837062	4.99E-09	4.71428571428571E-08	****
CpG.921	CD19	CD8	8	12	-16.4346824739878	7.14615014528558	6.13E-07	1.965E-06	****
cg27565966	CD14	CD19	2	8	19.4210267514016	2.51457072781973	0.000833	0.001514545454545	**
cg27565966	CD19	CD4	8	12	-32.2884282820485	6.3039140591858	3.06E-08	7.65E-08	****
cg27565966	CD19	CD56	8	12	-24.335295238656	10.9170405220024	7.34E-11	8.13333333333333E-10	****
cg27565966	CD19	CD8	8	12	-28.2650719056535	9.91633410510905	8.27E-11	8.13333333333333E-10	****
CpG7	CD14	CD19	2	8	11.8277904563735	1.5600017382701	0.016	0.026666666666667	*
CpG7	CD19	CD4	8	12	-29.1886989446517	6.86476650332088	1.86E-08	5.51428571428571E-08	****
CpG7	CD19	CD56	8	12	-22.8036965534419	7.82892033887236	1.93E-08	5.51428571428571E-08	****
CpG7	CD19	CD8	8	12	-28.0313727522515	7.0831412226648	1.61E-08	5.51428571428571E-08	****
