# Supplementary material for: DNA methylation in blood—Potential to provide new insights into cell biology
Source: PLoS One. 2020 Nov 4;15(11):e0241367. doi: 10.1371/journal.pone.0241367 (PMC7641429; doi:10.1371/journal.pone.0241367)
Supplement: S1 File — (TXT) [file pone.0241367.s004.txt]

GitHub repository containing the data (raw and clean) and results supporting the manuscript:  https://github.com/sirselim/immunecell_methylation_paper_data. https://doi.org/10.5281/zenodo.3366393
GitHub repository containing the code and processed data for interactive plotting: https://github.com/sirselim/tSNE_plotting
Interactive plots to support the manuscript: https://sirselim.github.io/tSNE_plotting/ 
